# Supplementary material for: IMGT® Biocuration and Comparative Analysis of Bos taurus and Ovis aries TRA/TRD Loci
Source: Genes (Basel). 2020 Dec 28;12(1):30. doi: 10.3390/genes12010030 (PMC7824213; doi:10.3390/genes12010030)
Supplement: Supplementary file 1 [file genes-12-00030-s001.zip]

Archive with 26 entries (26 files):
- Definitions/chicago2.bst
- Definitions/journalnames.tex
- Definitions/logo-ccby.eps
- Definitions/logo-mdpi.eps
- Definitions/logo-orcid.eps
- Definitions/logo-updates.pdf
- Definitions/mdpi.bst
- Definitions/mdpi.cls
- discussion.tex
- Figures/proteinDisplayTRAC.eps
- Figures/proteinDisplayTRDC.eps
- Figures/proteinDisplayTRDV1.eps
- Figures/structureTRAC.eps
- Figures/structureTRDC.eps
- Figures/treeAllTRDV.eps
- Figures/treeSubgroupTRAV.eps
- Figures/V-CLUSTER.eps
- introduction.tex
- methods.tex
- PublicationTRA_TRD_BosTaurus_OvisAries_Review_PP16-12-2020.pdf
- references.bib
- References.docx
- results.tex
- Reviewer1_SK_161220.docx
- Reviewer2_SK_161220.docx
- template.tex
