# Supplementary material for: IMGT® Biocuration and Comparative Analysis of Bos taurus and Ovis aries TRA/TRD Loci
Source: Genes (Basel). 2020 Dec 28;12(1):30. doi: 10.3390/genes12010030 (PMC7824213; doi:10.3390/genes12010030)
Supplement: Supplementary file 1 [file genes-12-00030-s001.zip › discussion.tex]

This study was carried out in order to highlight the differences between the IMGT\textsuperscript{\textregistered} annotation and the data previously published and to compare the TRA/TRD loci among bovine and sheep against the human locus. The annotation of each locus followed the pipeline defined in Materials and Methods. The expertise that follows this pipeline permits to establish  the TRA/TRD germline repertoire according to IMGT\textsuperscript{\textregistered} nomenclature and the IMGT\textsuperscript{\textregistered} reference directory (IMGT\textsuperscript{\textregistered} reference sequences used by IMGT\textsuperscript{\textregistered} tools) of each locus and thus obtain sequence, gene and structure data. For each gene analyzed, there are more than 200 pieces of information available in IMGT\textsuperscript{\textregistered} databases, tools and web pages. The comparison of the data obtained after the biocuration was carried out against the data of the human TRA/TRD loci. This analysis was done with respect to the data entered in IMGT Repertoire.

The two loci in the last assemblies have fewer gaps and are localized on a chromosome without unplaced scaffold compared to the previous studies (\textit{cf}. Tables \ref{table:comparisonBovine} and \ref{table:comparisonSheep}). \textcolor{purple}{\sout{Indeed, it is a basic criterion, with the fettering of genes in the locus, for the annotation of a complete locus with a definitive nomenclature in IMGT}Indeed, it is a basic requirement, with an expected positional organization of genes in the locus, for the annotation of a complete locus with a definitive nomenclature in IMGT\textsuperscript{\textregistered}}. We rely on publicly available data, which is why we need good quality data so that we can annotate what we see with good quality annotations.

During the analysis of the TRA/TRD locus in bovine and sheep, it was noted that the general organization of the locus is conserved and is similar to the human one even if the V-CLUSTER is more extensive (\textit{cf}. Figure \ref{fig:V-CLUSTER}). \textcolor{purple}{\sout{It should be emphased that the IMGT\textsuperscript{\textregistered} unique nomenclature, based on subgroup assignment and position of genes within the locus, represents a quite help for evidence of locus organization similarities}It should be noted that the IMGT\textsuperscript{\textregistered} unique nomenclature, based on subgroup assignment and position of genes within the locus, represents a valuable help in highlighting locus organizational similarities or differences.}

The results show that some subgroups are missing and 3 new subgroups were described in bovine and sheep compared to human. Some subgroups are more represented in bovine and in sheep than in human, which may indicate potential duplications during evolution. It can also explain the difference in the proportion of functional genes. Indeed, duplicated subgroups in bovine and sheep are composed of a important proportionality of pseudogenes resulting higher number of pseudogenes compared to human. Another indication of duplication during evolution is the presence of an important number of TRDV1 genes (50 in bovine and 66 in sheep) compared to 1 in human \cite{connelley_genomic_2014}.

In the TRAV genes, there is only one \textcolor{purple}{CDR} length \textcolor{purple}{\sout{by}for most of human, bovine and sheep} subgroups, except for 6 bovine subgroups (TRAV10, TRAV17, TRAV18, TRAV20, TRAV22 and TRAV38) (\textit{cf}. Table \ref{table:CDRlengthTRAV}) while in the TRDV1 subgroups there are several lengths (\textit{cf}. Table \ref{table:CDRlengthTRDV}) and even some genes without CDR2-IMGT (\textit{cf}. Figure \ref{fig:proteinDisplaysTRDV1}).

It would be interesting to see if these specificities (expansion of the TRDV1 subgroup and of the TRAV subgroups, absence of CDR2-IMGT for some TRDV1 genes, etc.) are also found in other ruminant species.

The veterinary species are valuable models for immunological and medical research. The comparison of the TRA/TRD locus among bovine and sheep presented here allow to have a global vision of the TRA/TRD locus in Bovidae and will be a useful resource to analyze the TRA/TRD locus in new species not yet analyzed. The work carried out and the use of the methodology established for the analysis of the TRB locus \cite{pegorier_imgt_2020} show that this procedure can be used to facilitate the analysis of IG (IGH, IGK and IGL) and TR (TRA, TRB, TRD and TRG) loci among different species.
