# Supplementary material for: IMGT® Biocuration and Comparative Analysis of Bos taurus and Ovis aries TRA/TRD Loci
Source: Genes (Basel). 2020 Dec 28;12(1):30. doi: 10.3390/genes12010030 (PMC7824213; doi:10.3390/genes12010030)
Supplement: Supplementary file 1 [file genes-12-00030-s001.zip › introduction.tex]

\textcolor{purple}{The adaptive immune response arose in jawed vertebrates or gnathostomata more than 450 million years ago. It is characterized by the remarkable specificity and the extreme diversity of their antigen receptors \cite{lefranc_immunoglobulin_2014}. These antigen receptors of the adaptive immune response are the immunoglobulins (IG) or antibodies of the B cells and plasmocytes \cite{lefranc_immunoglobulin_2001}, and the T cell receptors (TR) of the T cells \cite{lefranc_t_2001}. The IG recognize antigens in their native form, whereas the TR recognize processed antigens, which are presented as peptides by the major histocompatibility (MH) proteins.}

\textcolor{purple}{\sout{IMGT\textsuperscript{\textregistered}, the international ImMunoGeneTics information system\textsuperscript{\textregistered}, \href{http://www.imgt.org}{http://www.imgt.org}, is the global reference in immunogenetics and immunoinformatics, founded in 1989 by Marie-Paule Lefranc at Montpellier (Université de Montpellier and CNRS). IMGT\textsuperscript{\textregistered} is a high-quality integrated knowledge resource specialized in the immunoglobulins (IG) or antibodies, T cell receptors (TR), major histocompatibility (MH) of human and other vertebrate species, and in the immunoglobulin superfamily (IgSF), MH superfamily (MhSF) and related proteins of the immune system (RPI) of vertebrates and invertebrates.}}

T cell receptors (TR) are divided into two groups, $\alpha\beta$ and $\gamma\delta$, which express distinct TR containing either $\alpha$ and $\beta$, or $\gamma$ and $\delta$ chains, respectively \cite{lefranc_t_2001}. Each TR chain comprises a variable and a constant domain. The variable domain is the result of one rearrangement between variable (V) and joining (J) genes for $\alpha$ and $\gamma$ chains, and two consecutive rearrangements between diversity (D) and J genes then between V and partially rearranged D-J genes for $\beta$ and $\delta$ chains. After transcription, the V–(D)–J sequence is spliced to the constant (C) gene to give the final transcript \cite{lefranc_t_2001}.

The human TR$\alpha$ (TRA) locus consists of a cluster of 56 TRAV genes located upstream (in 5') of a J-C cluster, composed of sixty-one TRAJ and one TRAC \cite{lefranc_t_2001}. The TR$\delta$ (TRD) locus is nested in the TRA locus between the TRAV and the TRAJ genes\cite{lefranc_t_2001}. This locus comprises a cluster of one TRDV, three TRDD, four TRDJ, one TRDC and another TRDV, TRDV3, in inverted transcriptional orientation downstream of TRDC. One TRDV gene is also present among the TRAV cluster. The particularity of this locus is that some V genes rearrange to both TRAJ and TRDD-TRDJ genes \cite{lefranc_t_2001}. \textcolor{purple}{\sout{The IMGT 5' borne of the TRA/TRD locus is the olfactory receptor 10G3 (OR10G3) gene and the IMGT 3' borne of the locus is the defender against cell death (DAD1) gene. These two genes were defined as IMGT borne of the TRA/TRD locus because they correspond to genes (other than IG or TR) located, respectively, in the 5' and 3' end of the locus and they are conserved among species (\href{http://www.imgt.org/IMGTindex/IMGTborne.php}{http://www.imgt.org/IMGTindex/IMGTborne.php}).}}

Animal species, mice as well as large animals, are essential models for the biological research and studies on farm animals for example, greatly contribute to fundamental and applied immunology \cite{guzman_contributions_2018}. Furthermore, several veterinary species are useful for biotechnological applications that can also be applied to human medicine. This justifies the interest of scientists in the locus genomic organization of IG and TR genes involved in the adaptive immune responses. \textcolor{purple}{\sout{In this study, we describe the TRA/TRD locus of bovine (\textit{Bos taurus}) and sheep (\textit{Ovis aries}) versus the human (\textit{Homo sapiens}) locus.}Ruminants as sheep and cattle are considered among the "$\gamma\delta$ T cell high" species, "$\gamma\delta$ high" refering to the level of $\gamma\delta$ T cells in circulation. Bovine $\gamma\delta$ T cells were shown for example to respond to components of mycobacteria \cite{welsh_responses_2002}, to  autologous  antigens  on  monocytes  \cite{sathiyaseelan_immunological_2002}.} 
The bovine is a valuable model to study respiratory disorders as coronaviruses \cite{saif_bovine_2010} and influenza viruses \cite{su_novel_2017}. Sheep is also a valuable model to study respiratory disorders as allergic asthma during pregnancy in relation with lung and immune development \cite{wooldridge_maternal_2019}. Several studies have already been done on the TRA/TRD locus of cattle \cite{fries_assessment_2001, reinink_bovine_2009, herzig_annotation_2010, connelley_genomic_2014} and sheep \cite{massari_assignment_1997, antonacci_artiodactyl_2005, piccinni_sheep_2015}.
\textcolor{purple}{\sout{but following the release of new more complete assemblies at NCBI, \href{https://www.ncbi.nlm.nih.gov/assembly/GCF_002263795.1}{ARS-UCD1.2} and \href{https://www.ncbi.nlm.nih.gov/assembly/GCF_002742125.1}{Oar\_rambouillet\_v1.0} respectively, these loci have been re-annotated in these two species.}The complete genome assemblies, qualified as "representative genome", are available at NCBI \cite{kitts_assembly:_2016} for both species: \href{https://www.ncbi.nlm.nih.gov/assembly/GCF_002263795.1}{ARS-UCD1.2} (\textit{de novo} assembly, using long reads for assembly and short reads for scaffolding and polishing, of a Hereford cattle) for \textit{Bos taurus}, and \href{https://www.ncbi.nlm.nih.gov/assembly/GCF_002742125.1}{Oar\_rambouillet\_v1.0} (\textit{de novo} assembly, using Pacific Biosciences long reads for assembly, Illumina short reads for polishing, and Hi-C Illumina data for scaffolding, of a Rambouillet sheep) for \textit{Ovis aries}.}

\textcolor{purple}{IMGT\textsuperscript{\textregistered}, the international ImMunoGeneTics information system\textsuperscript{\textregistered}, \href{http://www.imgt.org}{http://www.imgt.org} \cite{lefranc_imgt_2015}, is the global reference in immunogenetics and immunoinformatics \cite{lefranc_immunoglobulin_2014}, founded in 1989 by Marie-Paule Lefranc at Montpellier (Université de Montpellier and CNRS). IMGT\textsuperscript{\textregistered} is a high-quality integrated knowledge resource specialized in the immunoglobulins (IG) or antibodies, T cell receptors (TR), major histocompatibility (MH) of human and other vertebrate species, and in the immunoglobulin superfamily (IgSF), MH superfamily (MhSF) and related proteins of the immune system (RPI) of vertebrates and invertebrates.}

\textcolor{purple}{IMGT has performed the biocuration of the TRA/TRD locus extracted from the representative genome ARS-UCD1.2 (\textit{Bos taurus}) and Oar\_rambouillet\_v1.0 (\textit{Ovis aries}) in order to provide a complete overview regarding of gene content and organization for both species.} The aim of this study is to present the results of the annotation of \textit{Bos taurus} and \textit{Ovis aries} TRA/TRD loci and to highlight the differences \textcolor{purple}{\sout{between the newly annotated data and the data published previously. Secondly, the annotation will be compared with each other and against human.} of the newly annotated locus compared to the previous published genomic assemblies (UMD3.1 \cite{connelley_genomic_2014}, Btau\_3.1 \cite{herzig_annotation_2010} and Btau 4.0 \cite{reinink_bovine_2009} for \textit{Bos taurus}; Oar\_v3.1 for \textit{Ovis aries} \cite{piccinni_sheep_2015}). The comparison of the TRA/TRD locus for both species and human is also provided.}
