# Supplementary material for: IMGT® Biocuration and Comparative Analysis of Bos taurus and Ovis aries TRA/TRD Loci
Source: Genes (Basel). 2020 Dec 28;12(1):30. doi: 10.3390/genes12010030 (PMC7824213; doi:10.3390/genes12010030)
Supplement: Supplementary file 1 [file genes-12-00030-s001.zip › methods.tex]

\subsection{Annotation of the TRA/TRD locus}
\textcolor{purple}{The IMGT biocuration pipeline for locus annotation has been described previously \cite{pegorier_imgt_2020}.} Each locus sequence was localized on the corresponding chromosome and subsequently extracted from NCBI assembly \cite{kitts_assembly:_2016} in GenBank format. \textcolor{purple}{The delimitation of the locus was performed by the search of the "IMGT bornes"  which are coding genes (other than IG or TR) conserved between species, located upstream of the first or downstream of the last gene of an IG or TR locus (\href{http://www.imgt.org/IMGTindex/IMGTborne.php}{http://www.imgt.org/IMGTindex/IMGTborne.php}).  The IMGT 5’ borne of the TRA/TRD locus is the olfactory receptor 10G3 (OR10G3) gene and the IMGT 3’ borne of the locus is the defender against cell death (DAD1) gene.} The locus orientation on a chromosome can be either forward (FWD) or reverse (REV) therefore the REV locus sequences were placed in the 5’ to 3’ locus orientation. Each locus sequence was assigned to an IMGT\textsuperscript{\textregistered} accession number (bovine: IMGT000049 (CM008177.2 (22253137-25584362, complement)) and sheep: IMGT000048 (CM008478.1 (23556113-26437716, complement))).

The biocuration has been performed manually assisted by internally developed tools (IMGT/LIGMotif \cite{lane_imgt-ontology_2010}, NtiToVald and IMGT/Automat \cite{giudicelli_immunogenetics_2005}) based on the IMGT-ONTOLOGY axioms and concepts: `IDENTIFICATION', `DESCRIPTION', `CLASSIFICATION', `NUMEROTATION', `LOCALIZATION', `ORIENTATION' and `OBTENTION' \cite{giudicelli_imgt-ontology_2012}. IMGT-ONTOLOGY includes the controlled vocabulary and annotation rules which are indispensable to ensure accuracy, consistency and coherence.

The IMGT nomenclature \cite{lefranc_who-iuis_2007} of all TRAV and TRDV genes, `CLASSIFICATION' axiom of IMGT-ONTOLOGY, was characterized according to the human TRAV/TRDV genes using IMGT/V-QUEST \cite{brochet_imgt/v-quest:_2008} and NGPhylogeny.fr \cite{lemoine_ngphylogeny.fr:_2019} (using MAFFT \cite{katoh_mafft_2013} and PhyML \cite{guindon_new_2010} programs) to define the subgroups. TRAV/TRDV genes are designated by a number for the subgroup followed, whenever there are several genes belonging to the same subgroup, by a hyphen and a number picturing their relative localization in the locus. Numbers increase from 5' to 3' in the locus \cite{lefranc_t_2001}. Two genes belong to the same subgroup if their identity percentage is greater than 75\% in their V-REGION.

The IMGT unique numbering for the V-DOMAIN \cite{lefranc_imgt_2003} and for the C-DOMAIN \cite{lefranc_imgt_2005} (NUMEROTATION axiom) was used for the IMGT Colliers de Perles representations \cite{lefranc_imgt_2011,ehrenmann_imgt/collier_2011} and for the strands and loops delimitations of the V-REGION (FR1-IMGT to FR3-IMGT and CDR1-IMGT, CDR2-IMGT and germline CDR3-IMGT) and of the C-ALPHA and C-DELTA domains, respectively.

The functionality of the genes was defined according to the IMGT `functionality' concept, part of the `IDENTIFICATION' axiom of IMGT-ONTOLOGY, described in \href{http://www.imgt.org/IMGTScientificChart/SequenceDescription/IMGTfunctionality.html\#P1-2}{http://www.imgt.org/IMGTScientificChart/SequenceDescription/IMGTfunctionality.html}. \textcolor{purple}{A gene is considered as functional if it has an open reading frame without stop codon, no defect in the splicing sites, recombination signals and/or regulatory elements; a gene is considered as ORF if the coding region has an open reading frame, but alterations in the splicing sites, recombination signals, regulatory elements and/or changes of conserved amino acids; a gene is considered as pseudogene if the coding region has stop codon(s) and/or frameshift mutation(s).}

The main concept of the `DESCRIPTION' axiom of IMGT-ONTOLOGY correspond to IMGT\textsuperscript{\textregistered} standardized labels in the databases and tools. A set of specific labels was defined to describe the different organizations of IG and TR genes in clusters at the scale of the locus or of the chromosome. They are available from the IMGT/LIGM-DB database \href{http://www.imgt.org/ligmdb/label\#}{http://www.imgt.org/ligmdb/label\#}. \textcolor{purple}{\sout{More than 300 IMGT\textsuperscript{\textregistered} standardized labels were precisely defined for sequences.}}

The standardized annotation allows data entry in the IMGT\textsuperscript{\textregistered} reference directory used in  IMGT\textsuperscript{\textregistered} databases and tools (IMGT/LIGM-DB \cite{giudicelli_imgt/ligm-db_2006}, IMGT/GENE-DB \cite{giudicelli_imgt/gene-db:_2005}, IMGT/3Dstructure-DB and IMGT/2Dstructure-DB \cite{kaas_imgt/3dstructure-db_2004}, IMGT/V-QUEST \cite{brochet_imgt/v-quest:_2008}, IMGT/HighV-QUEST \cite{alamyar_imgt_2012} and IMGT/DomainGapAlign \cite{ehrenmann_imgt/3dstructure-db_2010}). IMGT\textsuperscript{\textregistered} genomic annotated data are then synthesized in IMGT Repertoire (\href{http://www.imgt.org/IMGTrepertoire/}{http://www.imgt.org/IMGTrepertoire/}) including several organized web pages (Locus representation, Locus description, Locus in genome assembly, Locus gene order, Gene tables, Potential germline repertoire, Protein displays, Alignments of alleles, Colliers de Perles \cite{lefranc_imgt_2011, ehrenmann_imgt/collier_2011}, and [CDR1-IMGT.CDR2-IMGT.CDR3-IMGT] lengths) \cite{pegorier_imgt_2020}.

\subsection{Comparison of the TRA/TRD locus}
The \textcolor{purple}{\sout{expertised}} data obtained by biocuration were compared to human TRA/TRD locus. The human TRA/TRD locus is located on chromosome 14 (14q11.2) on FWD orientation and spans 1000 kilobases (kb) \cite{lefranc_t_2001}. The IMGT 5' borne (OR10G3) has been identified 51 kb upstream of the first gene of the locus and the IMGT 3' borne (DAD1), 13 kb downstream (in 3') of the last gene of the locus. The potential repertoire consists of a total of 64 V genes: 56 TRAV genes (38 functional (F), 16 pseudogenes (P) and 2 F or P (depending on alleles)) belonging to 42 TRAV subgroups, 3 TRDV genes (F) belonging to 3 TRDV subgroups and 5 TRAV/DV genes (4 F and 1 F or P (depending on alleles)) belonging to 5 subgroups, 3 TRDD genes (F), 65 J genes: 61 TRAJ genes (50 F, 7 ORF, 3 P and 1 F or P) and 4 TRDJ genes (F), 1 TRAC gene (F) and 1 TRDC gene (F) \cite{lefranc_t_2001}.

A comparison was performed based on the number of genes in the locus as well as the number of genes per subgroup (potential germline repertoire), the locus representation, the functionality of genes and the CDR lengths. Potential duplications and/or deletions that may have occurred during evolution are susceptible to be highlighted from this sort of comparisons.
