# Supplementary material for: IMGT® Biocuration and Comparative Analysis of Bos taurus and Ovis aries TRA/TRD Loci
Source: Genes (Basel). 2020 Dec 28;12(1):30. doi: 10.3390/genes12010030 (PMC7824213; doi:10.3390/genes12010030)
Supplement: Supplementary file 1 [file genes-12-00030-s001.zip › references.bib]

@book{lefranc_immunoglobulin_2001,
	title = {The {Immunoglobulin} {FactsBook}},
	isbn = {9780080574479},
	abstract = {The FactsBook series has established itself as the best source of easily accessible and accurate facts about protein groups. Books in the series use an easy-to-follow format and are meticulously researched and compiled by experts in the field.The Immunoglobulin FactsBook is the first published reference for all 203 human functional and ORF immunoglobulin genes. It is complete and standardized and employs nomenclature approved by the HUGO Nomenclature Committee.},
	language = {en},
	publisher = {Academic Press},
	author = {Lefranc, Marie-Paule and Lefranc, Gerard},
	year = {2001},
	keywords = {Medical / Genetics, Medical / Immunology, Science / Life Sciences / Cell Biology},
}

@article{sathiyaseelan_immunological_2002,
	title = {Immunological characterization of a gammadelta {T}-cell stimulatory ligand on autologous monocytes},
	volume = {105},
	issn = {0019-2805},
	doi = {10.1046/j.0019-2805.2001.01356.x},
	abstract = {Bovine gammadelta T cells are stimulated to proliferate by autologous monocytes. This is referred to as the autologous mixed leucocyte reaction (AMLR). It has been shown previously that the stimulatory component is constitutively expressed on the monocyte plasma membrane and is a protein or has a protein moiety. Here we showed that gammadelta T-cell responses to the monocytes requires interaction with the T-cell receptor because Fab1 fragments of a monoclonal antibody (mAb) that reacts with the delta chain of the T-cell receptor blocked proliferation in the AMLR. Monocyte molecules involved in stimulation were also characterized further by biochemical and immunological methods. A mAb, named M5, was generated by immunizing mice with bovine monocytes and shown to block the ability of monocytes to stimulate in the AMLR. Treatment of monocytes or monocyte membranes with high salt, chelating agents or phospholipase C did not affect their ability to stimulate gammadelta T-cell proliferation or reactivity with mAb M5 indicating the ability of monocytes to stimulate does not involve peripheral membrane components or a glycosyl-phosphatidylinsositol (GPI)-anchored components. Hence it was concluded that the stimulation occurred as a result of intergral membrane proteins including that recognized by mAb M5. The ligand for mAb M5 was on all bovine monocytes and to a lower level on granulocytes but not on lymphocytes. MAb M5 also reacted with sheep monocytes but not with human monocytes or murine macrophages, in agreement with a previous reports that sheep monocytes but not human or mouse mononuclear phagocytes have the capacity to stimulate bovine gammadelta T cells in in vitro cultures. The level of expression of the M5 ligand was not altered by gamma-irradiation or culture of monocytes with lipopolysaccharide but it was decreased following culture with interferon-gamma-containing cell culture supernatants.},
	language = {eng},
	number = {2},
	journal = {Immunology},
	author = {Sathiyaseelan, Thillainayagam and Naiman, Brian and Welte, Stefan and Machugh, Niall and Black, Samuel J. and Baldwin, Cynthia L.},
	year = {2002},
	pmid = {11872093},
	pmcid = {PMC1782649},
	keywords = {Animals, Antibodies, Monoclonal, Cattle, Cell Division, Cells, Cultured, Female, Humans, Interferon-gamma, Ligands, Lymphocyte Activation, Lymphocyte Culture Test, Mixed, Membrane Proteins, Mice, Mice, Inbred BALB C, Monocytes, Receptors, Antigen, T-Cell, gamma-delta, Sheep, Species Specificity, T-Lymphocyte Subsets},
	pages = {181--189},
}

@article{welsh_responses_2002,
	title = {Responses of bovine {WC1}(+) gammadelta {T} cells to protein and nonprotein antigens of {Mycobacterium} bovis},
	volume = {70},
	issn = {0019-9567},
	doi = {10.1128/iai.70.11.6114-6120.2002},
	abstract = {WC1(+) gammadelta T cells of Mycobacterium bovis-infected cattle are highly responsive to M. bovis sonic extract (MBSE). In mycobacterial infections of other species, gammadelta T cells have been shown to respond to protein and nonprotein antigens, but the bovine WC1(+) gammadelta T-cell antigenic targets within MBSE require further definition in terms of the dominance of protein versus nonprotein components. The present study sought to characterize the WC1(+) gammadelta T-cell antigenic targets, together with the role of interleukin-2 (IL-2), in the context of M. bovis infection. This was achieved by testing crude and defined antigens to assess protein versus nonprotein recognition by WC1(+) gammadelta T cells in comparison with CD4(+) alphabeta T cells. Both cell types proliferated strongly in response to MBSE, with CD4(+) T cells being the major producers of gamma interferon (IFN-gamma). However, enzymatic digestion of the protein in MBSE removed its ability to stimulate CD4(+) T-cell responses, whereas some WC1(+) gammadelta T-cell proliferation remained. The most antigenic protein inducing proliferation and IFN-gamma secretion in WC1(+) gammadelta T-cell cultures was found to be ESAT-6, which is a potential novel diagnostic reagent and vaccine candidate. In addition, WC1(+) gammadelta T-cell proliferation was observed in response to stimulation with prenyl pyrophosphate antigens (isopentenyl pyrophosphate and monomethyl phosphate). High levels of cellular activation (CD25 expression) resulted from MBSE stimulation of WC1(+) gammadelta T cells from infected animals. A similar degree of activation was induced by IL-2 alone, but for WC1(+) gammadelta T-cell division IL-2 was found to act only as a costimulatory signal, enhancing antigen-driven responses. Overall, the data indicate that protein antigens are important stimulators of WC1(+) gammadelta T-cell proliferation and IFN-gamma secretion in M. bovis infection, with nonprotein antigens inducing significant proliferation. These findings have important implications for diagnostic and vaccine development.},
	language = {eng},
	number = {11},
	journal = {Infection and Immunity},
	author = {Welsh, Michael D. and Kennedy, Hilary E. and Smyth, Allister J. and Girvin, R. Martyn and Andersen, Peter and Pollock, John M.},
	year = {2002},
	pmid = {12379688},
	pmcid = {PMC130436},
	keywords = {Animals, Antigens, Bacterial, Bacterial Proteins, Cattle, Interferon-gamma, Interleukin-2, Lymphocyte Activation, Male, Membrane Glycoproteins, Mycobacterium bovis, Receptors, Antigen, T-Cell, gamma-delta, Receptors, Interleukin-2, T-Lymphocyte Subsets},
	pages = {6114--6120},
}

@article{giudicelli_immunogenetics_2005,
	title = {Immunogenetics {Sequence} {Annotation}: the {Strategy} of {IMGT} based on {IMGT}-{ONTOLOGY}},
	volume = {116},
	issn = {1879-8365},
	shorttitle = {Immunogenetics {Sequence} {Annotation}},
	abstract = {IMGT, the international ImMunoGeneTics information system((R))(http://imgt.cines.fr) created in 1989, by the Laboratoire d'ImmunoGénétique Moléculaire (LIGM), Université Montpellier II and CNRS, Montpellier, France, is a high quality integrated information system, secialized in immunoglobulins (IG), T cell receptors (TR), major histocompatibility complex of human and other vertebrates and related proteins of the immune system that belong to the IgSF and Mhc superfamilies. IMGT/LIGM-DB, the first and the largest IMGT database, manages more than 92,000 IG and TR nucleotide sequences from human and 150 other vertebrate species in May 2005. IMGT/LIGM-DB provides expertly annotated sequences and standardized knowledge based on IMGT-ONTOLOGY, the first ontology for immunogenetics and immunoinformatics. The strategy developed by IMGT, for the IG and TR nucleotide sequence annotation, involves two different approaches that depend on the nature of the sequences, genomic DNA (gDNA) or complementary DNA (cDNA).},
	language = {eng},
	journal = {Studies in Health Technology and Informatics},
	author = {Giudicelli, Véronique and Chaume, Denys and Jabado-Michaloud, Joumana and Lefranc, Marie-Paule},
	year = {2005},
	pmid = {16160227},
	keywords = {Animals, Base Sequence, Computational Biology, Databases, Genetic, Humans, Immunogenetics, Internet, Major Histocompatibility Complex, Molecular Sequence Data, Receptors, Antigen, T-Cell},
	pages = {3--8},
}

@article{lefranc_who-iuis_2007,
	title = {{WHO}-{IUIS} {Nomenclature} {Subcommittee} for immunoglobulins and {T} cell receptors report},
	volume = {59},
	issn = {0093-7711},
	doi = {10.1007/s00251-007-0260-4},
	language = {eng},
	number = {12},
	journal = {Immunogenetics},
	author = {Lefranc, Marie-Paule},
	year = {2007},
	pmid = {18046549},
	keywords = {Humans, Immunoglobulins, Receptors, Antigen, T-Cell, Terminology as Topic, World Health Organization},
	pages = {899--902},
}

@article{su_novel_2017,
	title = {Novel {Influenza} {D} virus: {Epidemiology}, pathology, evolution and biological characteristics},
	volume = {8},
	issn = {2150-5608},
	shorttitle = {Novel {Influenza} {D} virus},
	doi = {10.1080/21505594.2017.1365216},
	abstract = {In 2011, a new virus was isolated from pigs with influenza-like symptoms and subsequently also from cattle, which are the main reservoir of the virus. It is similar to Influenza C virus (ICV), a (predominantly) human pathogen, causing respiratory disease in children. Since the virus is unable to reassort with ICV (and based on several other criteria as discussed in the text) it is now officially named as Influenzavirus D (IDV), a new genus of the Orthomyxoviridae. We summarize the epidemiology, pathology and evolution of IDV and its biological characteristics with emphasis on the only glycoprotein HEF. Based on the limited data available we finally consider whether IDV represent a public health threat.},
	language = {eng},
	number = {8},
	journal = {Virulence},
	author = {Su, Shuo and Fu, Xinliang and Li, Gairu and Kerlin, Fiona and Veit, Michael},
	year = {2017},
	pmid = {28812422},
	pmcid = {PMC5810478},
	keywords = {Animals, Cattle, Cattle Diseases, Evolution, Molecular, HEF, Humans, Influenzavirus D, Orthomyxoviridae, Orthomyxoviridae Infections, Phylogeny, bovine, cattle, epidemiology, evolution, pathology, zoonosis},
	pages = {1580--1591},
}

@article{saif_bovine_2010,
	title = {Bovine respiratory coronavirus},
	volume = {26},
	issn = {1558-4240},
	doi = {10.1016/j.cvfa.2010.04.005},
	abstract = {Bovine coronaviruses (BCoVs) cause respiratory and enteric infections in cattle and wild ruminants. BCoV is a pneumoenteric virus that infects the upper and lower respiratory tract and intestine. It is shed in feces and nasal secretions and also infects the lung. BCoV is the cause of 3 distinct clinical syndromes in cattle: (1) calf diarrhea, (2) winter dysentery with hemorrhagic diarrhea in adults, and (3) respiratory infections in cattle of various ages including the bovine respiratory disease complex or shipping fever of feedlot cattle. No consistent antigenic or genetic markers have been identified to discriminate BCoVs from the different clinical syndromes. At present, there are no BCoV vaccines to prevent respiratory BCoV infections in cattle, and the correlates of immunity to respiratory BCoV infections are unknown. This article focuses on respiratory BCoV infections including viral characteristics; epidemiology and interspecies transmission; diagnosis, pathogenesis, and clinical signs; and immunity and vaccines.},
	language = {eng},
	number = {2},
	journal = {The Veterinary Clinics of North America. Food Animal Practice},
	author = {Saif, Linda J.},
	year = {2010},
	pmid = {20619189},
	pmcid = {PMC4094360},
	keywords = {Animals, Animals, Wild, Bovine Respiratory Disease Complex, Cattle, Cattle Diseases, Coronavirus Infections, Coronavirus, Bovine, Disease Transmission, Infectious, Female, Male, Respiratory Tract Infections, Vaccination},
	pages = {349--364},
}

@article{antonacci_artiodactyl_2005,
	title = {Artiodactyl emergence is accompanied by the birth of an extensive pool of diverse germline {TRDV1} genes},
	volume = {57},
	issn = {0093-7711},
	doi = {10.1007/s00251-005-0773-7},
	abstract = {Molecular cloning of cDNA from gamma/delta T cells has shown that in sheep, the variable domain of the delta chain is chiefly determined by the expression of the TRDV1 subgroup, apparently composed of a large number of genes. There are three other TRDV subgroups, but these include only one gene each. To evaluate the extent and the complexity of the genomic TRDV repertoire, we screened a sheep liver genomic library from a single individual of the Altamurana breed and sheep fibroblast genomic DNA from a single individual of the Gentile di Puglia breed. We identified a total of 22 TRDV1 genes and the TRDV4 gene. A sequence comparison between germline and the rearranged genes indicates that, in sheep, the TRDV repertoire is generated by the VDJ rearrangement of at least 40 distinct TRDV1 genes. All germline TRDV1 genes present a high degree of similarity in their coding as well as in 5' and 3' flanking regions. However, a systematic analysis of the translation products reveals that these genes present a broadly different and specific repertoire in the complementarity-determining regions or recognition loops, allowing us to organize the TRDV genes into sets. We assume that selection processes operating at the level of ligand recognition have shaped the sheep TRDV germline repertoire. A phylogenetic study based on a sequence analysis of the TRDV genes from different mammalian species shows that the diversification level of these genes is higher in artiodactyl species compared to humans and mice.},
	language = {eng},
	number = {3-4},
	journal = {Immunogenetics},
	author = {Antonacci, R. and Lanave, C. and Del Faro, L. and Vaccarelli, G. and Ciccarese, S. and Massari, S.},
	year = {2005},
	pmid = {15900497},
	keywords = {Amino Acid Sequence, Animals, Antibody Diversity, Base Sequence, DNA, Complementary, Evolution, Molecular, Gene Rearrangement, delta-Chain T-Cell Antigen Receptor, Genomic Library, Molecular Sequence Data, Phylogeny, Receptors, Antigen, T-Cell, gamma-delta, Restriction Mapping, Sequence Homology, Amino Acid, Sequence Homology, Nucleic Acid, Sheep},
	pages = {254--266},
}

@article{massari_assignment_1997,
	title = {Assignment of the {TCRA}/{TCRD} locus to sheep chromosome bands 7q1.4--{\textgreater}q2.2 by fluorescence in situ hybridization},
	volume = {79},
	issn = {0301-0171},
	doi = {10.1159/000134718},
	abstract = {Two genomic clones for the TCRA/TCRD locus have been isolated and characterized in sheep. The first clone corresponds to a new sheep Valpha element, the other to the entire Cdelta gene. Chromosomal mapping by fluorescence in situ hybridization (FISH) of Valpha and Cdelta clones localized the TCRA/TCRD locus on sheep chromosome region 7q14--{\textgreater}q22. This is the first physical assignment for genomic clones on sheep chromosome 7 by FISH. Moreover, the present data put the ovine 7q14--{\textgreater}q22 and the human 14q11.2 regions in the same syntenic group.},
	language = {eng},
	number = {3-4},
	journal = {Cytogenetics and Cell Genetics},
	author = {Massari, S. and Antonacci, R. and De Caro, F. and Lipsi, M. R. and Ciccarese, S.},
	year = {1997},
	pmid = {9605848},
	keywords = {Animals, Chromosome Mapping, In Situ Hybridization, Fluorescence, Molecular Sequence Data, Receptors, Antigen, T-Cell, alpha-beta, Receptors, Antigen, T-Cell, gamma-delta, Sheep},
	pages = {193--195},
}

@article{piccinni_sheep_2015,
	title = {Sheep ({Ovis} aries) {T} cell receptor alpha ({TRA}) and delta ({TRD}) genes and genomic organization of the {TRA}/{TRD} locus},
	volume = {16},
	issn = {1471-2164},
	doi = {10.1186/s12864-015-1790-z},
	abstract = {BACKGROUND: In mammals, T cells develop along two discrete pathways characterized by expression of either the αβ or the γδ T cell receptors. Human and mouse display a low peripheral blood γδ T cell percentage ("γδ low species") while sheep, bovine and pig accounts for a high proportion of γδ T lymphocytes ("γδ high species"). While the T cell receptor alpha (TRA) and delta (TRD) genes and the genomic organization of the TRA/TRD locus has been determined in human and mouse, this information is still poorly known in artiodactyl species, such as sheep.
RESULTS: The analysis of the current Ovis aries whole genome assembly, Oar\_v3.1, revealed that, as in the other mammalian species, the sheep TRD locus is nested within the TRA locus. In the most 5' part the TRA/TRD locus contains TRAV genes which are intermingled with TRDV genes, then TRD genes which include seven TRDD, four TRDJ genes, one TRDC and a single TRDV gene with an inverted transcriptional orientation, and finally in the most 3' part, the TRA locus is completed by 61 TRAJ genes and one TRAC gene. Comparative sequence and analysis and annotation led to the identification of 66 TRAV genes assigned to 34 TRAV subgroups and 25 TRDV genes belonging to the TRDV1 subgroup, while one gene was found for each TRDV2, TRDV3 and TRDV4 subgroups. Multiple duplication events within several TRAV subgroups have generated the sheep TRAV germline repertoire, which is substantially larger than the human one. A significant proportion of these TRAV gene duplications seems to have occurred simultaneously with the amplification of the TRDV1 subgroup genes. This dynamic of expansion has also generated novel multigene subgroups, which are species-specific. Ovis aries TRA and TRD genes identified in this study were assigned IMGT definitive or temporary names and were approved by the IMGT/WHO-IUIS nomenclature committee. The completeness of the genome assembly in the 3' part of the locus has allowed us to interpret rearranged CDR3 of cDNA from both TRA and TRD chain repertoires. The involvement of one up to four TRDD genes into a single transcript makes the potential sheep TRD chain much larger than any known TR chain repertoire.
CONCLUSIONS: The sheep genome, as the bovine genome, contains a large and diverse repertoire of TRA and TRD genes when compared to the "γδ T cell low" species genomes. The composition and length of the rearranged CDR3 in TRD V-delta domains influence the three-dimensional configuration of the antigen-combining site thus suggesting that in ruminants, γδ T cells play a more important and specific role in immune recognition.},
	language = {eng},
	journal = {BMC genomics},
	author = {Piccinni, Barbara and Massari, Serafina and Caputi Jambrenghi, Anna and Giannico, Francesco and Lefranc, Marie-Paule and Ciccarese, Salvatrice and Antonacci, Rachele},
	year = {2015},
	pmid = {26383271},
	pmcid = {PMC4574546},
	keywords = {Animals, Cattle, Genome, Humans, Mice, Receptors, Antigen, T-Cell, alpha-beta, Receptors, Antigen, T-Cell, gamma-delta},
	pages = {709},
}

@article{fries_assessment_2001,
	title = {Assessment of the nucleotide sequence variability in the bovine {T}-cell receptor alpha delta joining gene region},
	volume = {12},
	issn = {1049-5398},
	doi = {10.1081/abio-100102977},
	abstract = {The sequence of 2,193 nucleotides from the bovine T-cell receptor alpha/delta joining gene region (TCRADJ) was determined and compared with the corresponding human and murine sequences. The identity was 75.3\% for the comparison of the Bos taurus vs. the Homo sapiens sequence and 63.8\% for the Bos taurus vs. the Mus musculus sequence. This comparison permitted the identification of the putatively functional elements within the bovine sequence. Direct sequencing of 2,110 nucleotides in nine animals revealed 12 variable sites. Estimates, based on direct sequencing in three Holstein Friesian animals, for the two measures of sequence variability, nucleotide polymorphism (u) and nucleotide diversity (p), were 0.00050 (60.00036) and 0.00077 (60.00056), respectively. The test statistic, Tajima's D, for the comparison of the two measures indicates that the difference between u and p is close to significance (P {\textless} 0.05), suggesting the possibility of selective forces acting on the studied genomic region. Allelic variation at 5 of the 12 variable sites was analysed in 359 animals (48 Anatolian Black, 56 Braunvieh, 115 Fleckvieh, 47 Holstein Friesian, 50 Simmental and 43 Pinzgauer) using the oligonucleotide ligation assay (OLA) in combination with the enzyme linked immunoabsorbant assay (ELISA). Nine unambiguous haplotypes could be derived based on animals with a maximum of one heterozygous site. Four to seven haplotypes were present in the different breeds. When taking into account the frequencies of the haplotypes in the different breeds, especially in Anatolian Black, an ancestral cattle population, we could establish the likely phylogenetic relationships of the haplotypes. Such haplotype trees are the basis for cladistic candidate gene analysis. Our study demonstrates that the systematic search of single nucleotide polymorphisms (SNPs) is useful for analysing all aspects of variability of a given genomic region.},
	language = {eng},
	number = {1},
	journal = {Animal Biotechnology},
	author = {Fries, R. and Ewald, D. and Thaller, G. and Buitkamp, J.},
	year = {2001},
	pmid = {11370680},
	keywords = {Alleles, Animals, Base Sequence, Cattle, Enzyme-Linked Immunosorbent Assay, Genes, T-Cell Receptor alpha, Genes, T-Cell Receptor delta, Haplotypes, Humans, Immunoglobulin Joining Region, Male, Mice, Molecular Sequence Data, Phylogeny, Polymorphism, Genetic, Polymorphism, Single Nucleotide, Sequence Analysis, DNA},
	pages = {29--49},
}

@article{reinink_bovine_2009,
	title = {The bovine {T} cell receptor alpha/delta locus contains over 400 {V} genes and encodes {V} genes without {CDR2}},
	volume = {61},
	issn = {1432-1211},
	doi = {10.1007/s00251-009-0384-9},
	abstract = {Alphabeta T cells and gammadelta T cells perform nonoverlapping immune functions. In mammalian species with a high percentage of very diverse gammadelta T cells, like ruminants and pigs, it is often assumed that alphabeta T cells are less diverse than gammadelta T cells. Based on the bovine genome, we have created a map of the bovine TRA/TRD locus and show that, in cattle, in addition to the anticipated {\textgreater}100 TRDV genes, there are also {\textgreater}300 TRAV or TRAV/DV genes. Among the V genes in the TRA/TRD locus, there are several genes that lack a CDR2 and are functionally rearranged and transcribed and, in some cases, have an extended CDR1. The number of bovine V genes is a multiple of the number in mice and humans and may encode T cell receptors that use a novel way of interacting with antigen.},
	language = {eng},
	number = {7},
	journal = {Immunogenetics},
	author = {Reinink, Peter and Van Rhijn, Ildiko},
	year = {2009},
	pmid = {19568741},
	pmcid = {PMC2706379},
	keywords = {Amino Acid Sequence, Animals, Cattle, Chromosome Mapping, Complementarity Determining Regions, Databases, Genetic, Gene Rearrangement, T-Lymphocyte, Genes, T-Cell Receptor alpha, Genes, T-Cell Receptor delta, Humans, Immunogenetic Phenomena, Mice, Molecular Sequence Data, Phylogeny, Receptors, Antigen, T-Cell, alpha-beta, Receptors, Antigen, T-Cell, gamma-delta, Sequence Homology, Amino Acid, Species Specificity},
	pages = {541--549},
}

@article{connelley_genomic_2014,
	title = {Genomic analysis offers insights into the evolution of the bovine {TRA}/{TRD} locus},
	volume = {15},
	issn = {1471-2164},
	doi = {10.1186/1471-2164-15-994},
	abstract = {BACKGROUND: The TRA/TRD locus contains the genes for V(D)J somatic rearrangement of TRA and TRD chains expressed by αβ and γδ T cells respectively. Previous studies have demonstrated that the bovine TRA/TRD locus contains an exceptionally large number of TRAV/TRDV genes. In this study we combine genomic and transcript analysis to provide insights into the evolutionary development of the bovine TRA/TRD locus and the remarkable TRAV/TRDV gene repertoire.
RESULTS: Annotation of the UMD3.1 assembly identified 371 TRAV/TRDV genes (distributed in 42 subgroups), 3 TRDJ, 6 TRDD, 62 TRAJ and single TRAC and TRDC genes, most of which were located within a 3.5 Mb region of chromosome 10. Most of the TRAV/TRDV subgroups have multiple members and several have undergone dramatic expansion, most notably TRDV1 (60 genes). Wide variation in the proportion of pseudogenes within individual subgroups, suggest that differential 'birth' and 'death' rates have been used to form a functional bovine TRAV/TRDV repertoire which is phylogenetically distinct from that of humans and mice. The expansion of the bovine TRAV/TRDV gene repertoire has predominantly been achieved through a complex series of homology unit (regions of DNA containing multiple gene) replications. Frequent co-localisation within homology units of genes from subgroups with low and high pseudogene proportions suggest that replication of homology units driven by evolutionary selection for the former may have led to a 'collateral' expansion of the latter. Transcript analysis was used to define the TRAV/TRDV subgroups available for recombination of TRA and TRD chains and demonstrated preferential usage of different subgroups by the expressed TRA and TRD repertoires, indicating that TRA and TRD selection have had distinct impacts on the evolution of the TRAV/TRDV repertoire.
CONCLUSION: Both TRA and TRD selection have contributed to the evolution of the bovine TRAV/TRDV repertoire. However, our data suggest that due to homology unit duplication TRD selection for TRDV1 subgroup expansion may have substantially contributed to the genomic expansion of several TRAV subgroups. Such data demonstrate how integration of genomic and transcript data can provide a more nuanced appreciation of the evolutionary dynamics that have led to the dramatically expanded bovine TRAV/TRDV repertoire.},
	language = {eng},
	journal = {BMC genomics},
	author = {Connelley, Timothy K. and Degnan, Kathryn and Longhi, Cassandra W. and Morrison, W. Ivan},
	year = {2014},
	pmid = {25408163},
	pmcid = {PMC4289303},
	keywords = {Amino Acid Sequence, Animals, Cattle, Evolution, Molecular, Genomics, Humans, Mice, Multigene Family, Phylogeny, Receptors, Antigen, T-Cell, alpha-beta},
	pages = {994},
}

@article{herzig_annotation_2010,
	title = {Annotation and classification of the bovine {T} cell receptor delta genes},
	volume = {11},
	issn = {1471-2164},
	doi = {10.1186/1471-2164-11-100},
	abstract = {BACKGROUND: gammadelta T cells differ from alphabeta T cells with regard to the types of antigen with which their T cell receptors interact; gammadelta T cell antigens are not necessarily peptides nor are they presented on MHC. Cattle are considered a "gammadelta T cell high" species indicating they have an increased proportion of gammadelta T cells in circulation relative to that in "gammadelta T cell low" species such as humans and mice. Prior to the onset of the studies described here, there was limited information regarding the genes that code for the T cell receptor delta chains of this gammadelta T cell high species.
RESULTS: By annotating the bovine (Bos taurus) genome Btau\_3.1 assembly the presence of 56 distinct T cell receptor delta (TRD) variable (V) genes were found, 52 of which belong to the TRDV1 subgroup and were co-mingled with the T cell receptor alpha variable (TRAV) genes. In addition, two genes belonging to the TRDV2 subgroup and single TRDV3 and TRDV4 genes were found. We confirmed the presence of five diversity (D) genes, three junctional (J) genes and a single constant (C) gene and describe the organization of the TRD locus. The TRDV4 gene is found downstream of the C gene and in an inverted orientation of transcription, consistent with its orthologs in humans and mice. cDNA evidence was assessed to validate expression of the variable genes and showed that one to five D genes could be incorporated into a single transcript. Finally, we grouped the bovine and ovine TRDV1 genes into sets based on their relatedness.
CONCLUSIONS: The bovine genome contains a large and diverse repertoire of TRD genes when compared to the genomes of "gammadelta T cell low" species. This suggests that in cattle gammadelta T cells play a more important role in immune function since they would be predicted to bind a greater variety of antigens.},
	language = {eng},
	journal = {BMC genomics},
	author = {Herzig, Carolyn T. A. and Lefranc, Marie-Paule and Baldwin, Cynthia L.},
	year = {2010},
	pmid = {20144200},
	pmcid = {PMC2846910},
	keywords = {Amino Acid Sequence, Animals, Cattle, Computational Biology, DNA, Complementary, Genes, T-Cell Receptor delta, Models, Genetic, Molecular Sequence Data, Multigene Family, Open Reading Frames, Phylogeny, Sequence Alignment, Sequence Analysis, DNA},
	pages = {100},
}

@article{pegorier_imgt_2020,
	title = {{IMGT}® {Biocuration} and {Comparative} {Study} of the {T} {Cell} {Receptor} {Beta} {Locus} of {Veterinary} {Species} {Based} on {Homo} sapiens {TRB}},
	volume = {11},
	issn = {1664-3224},
	doi = {10.3389/fimmu.2020.00821},
	abstract = {IMGT®, the international ImMunoGeneTics information system® is the global reference in immunogenetics and immunoinformatics. By its creation in 1989 by Marie-Paule Lefranc (Université de Montpellier and CNRS), IMGT® marked the advent of immunoinformatics, which emerged at the interface between immunogenetics and bioinformatics. IMGT® is specialized in the immunoglobulins (IG) or antibodies, T cell receptors (TR), major histocompatibility (MH), and proteins of the IgSF and MhSF superfamilies. T cell receptors are divided into two groups, αβ and γδ TR, which express distinct TR containing either α and β, or γ and δ chains, respectively. The TRβ locus (TRB) was recently described and annotated by IMGT® biocurators for several veterinary species, i.e., cat (Felis catus), dog (Canis lupus familiaris), ferret (Mustela putorius furo), pig (Sus scrofa), rabbit (Oryctolagus cuniculus), rhesus monkey (Macaca mulatta), and sheep (Ovis aries). The aim of the present study is to compare the genes of the TRB locus among these different veterinary species based on Homo sapiens. The results reveal that there are similarities but also differences including the number of genes by subgroup which may demonstrate duplications and/or deletions during evolution.},
	language = {eng},
	journal = {Frontiers in Immunology},
	author = {Pégorier, Perrine and Bertignac, Morgane and Chentli, Imène and Nguefack Ngoune, Viviane and Folch, Géraldine and Jabado-Michaloud, Joumana and Hadi-Saljoqi, Saida and Giudicelli, Véronique and Duroux, Patrice and Lefranc, Marie-Paule and Kossida, Sofia},
	year = {2020},
	pmid = {32431713},
	pmcid = {PMC7216736},
	keywords = {IMGT, T cell receptor, TRB locus, immunogenetics, immunoinformatics},
	pages = {821},
}

@article{lefranc_imgt_2015,
	title = {{IMGT}®, the international {ImMunoGeneTics} information system® 25 years on},
	volume = {43},
	issn = {1362-4962},
	doi = {10.1093/nar/gku1056},
	abstract = {IMGT(®), the international ImMunoGeneTics information system(®)(http://www.imgt.org) is the global reference in immunogenetics and immunoinformatics. By its creation in 1989 by Marie-Paule Lefranc (Université de Montpellier and CNRS), IMGT(®) marked the advent of immunoinformatics, which emerged at the interface between immunogenetics and bioinformatics. IMGT(®) is specialized in the immunoglobulins (IG) or antibodies, T cell receptors (TR), major histocompatibility (MH) and proteins of the IgSF and MhSF superfamilies. IMGT(®) is built on the IMGT-ONTOLOGY axioms and concepts, which bridged the gap between genes, sequences and 3D structures. The concepts include the IMGT(®) standardized keywords (identification), IMGT(®) standardized labels (description), IMGT(®) standardized nomenclature (classification), IMGT unique numbering and IMGT Colliers de Perles (numerotation). IMGT(®) comprises 7 databases, 17 online tools and 15,000 pages of web resources, and provides a high-quality and integrated system for analysis of the genomic and expressed IG and TR repertoire of the adaptive immune responses, including NGS high-throughput data. Tools and databases are used in basic, veterinary and medical research, in clinical applications (mutation analysis in leukemia and lymphoma) and in antibody engineering and humanization. The IMGT/mAb-DB interface was developed for therapeutic antibodies and fusion proteins for immunological applications (FPIA). IMGT(®) is freely available at http://www.imgt.org.},
	language = {eng},
	number = {Database issue},
	journal = {Nucleic Acids Research},
	author = {Lefranc, Marie-Paule and Giudicelli, Véronique and Duroux, Patrice and Jabado-Michaloud, Joumana and Folch, Géraldine and Aouinti, Safa and Carillon, Emilie and Duvergey, Hugo and Houles, Amélie and Paysan-Lafosse, Typhaine and Hadi-Saljoqi, Saida and Sasorith, Souphatta and Lefranc, Gérard and Kossida, Sofia},
	year = {2015},
	pmid = {25378316},
	pmcid = {PMC4383898},
	keywords = {Alleles, Animals, Biological Ontologies, Computational Biology, Databases, Genetic, Genes, Immunoglobulin, Genes, T-Cell Receptor, Histocompatibility Antigens, Humans, Immunogenetics, Immunoglobulins, Internet, Major Histocompatibility Complex, Receptors, Antigen, T-Cell, Software},
	pages = {D413--422},
}

@article{wooldridge_maternal_2019,
	title = {Maternal allergic asthma during pregnancy alters fetal lung and immune development in sheep: potential mechanisms for programming asthma and allergy},
	volume = {597},
	issn = {1469-7793},
	shorttitle = {Maternal allergic asthma during pregnancy alters fetal lung and immune development in sheep},
	doi = {10.1113/JP277952},
	abstract = {KEY POINTS: Experimental maternal allergic asthma in sheep provides an experimental model in which to test impacts on progeny. Fetuses from allergic asthmatic ewes had fewer surfactant-producing cells in lungs. A greater proportion of lymphocytes from thymus were CD44 positive in fetuses from allergic asthmatic ewes than in controls. These changes to fetal development might contribute to poor neonatal lung function and increased risk of allergy seen in offspring of pregnancies complicated by asthma.
ABSTRACT: Asthma is prevalent in pregnancy and increases the risk of disease in offspring, including neonatal respiratory distress and childhood asthma and allergy, but the mechanisms are not understood. We hypothesized that fetal lung structure and immune phenotype in late gestation fetal sheep would be impaired in our sheep model of maternal allergic asthma during pregnancy. Singleton-bearing ewes were either sensitized before pregnancy to house dust mite (HDM, allergic, n = 7) or were non-allergic (control, n = 5). The ewes were subsequently subjected to repeated airway challenges with HDM (allergic group) or saline (control group) throughout gestation. Tissues were collected at 140 ± 1 days gestational age (term, ∼147 days). The density of type II alveolar epithelial cells (surfactant protein C-immunostained) in the lungs was 30\% lower in fetuses from allergic ewes than in controls (P {\textless} 0.001), but tissue-to-air space ratio and numbers of leucocytes and macrophages were not different between groups. The proportion of CD44+ lymphocytes in the fetal thymus was 3.5-fold higher in fetuses from allergic ewes than in control ewes (P = 0.043). Fewer surfactant-producing type II alveolar epithelial cells may contribute to the increased risk of neonatal respiratory distress in infants of asthmatic mothers, suggesting that interventions to promote lung maturation could improve their neonatal outcomes. If the elevated lymphocyte expression of CD44 persists postnatally, this would confer greater susceptibility to allergic diseases in progeny of asthmatic mothers, consistent with observations in humans. Further experiments are needed to evaluate postnatal phenotypes of progeny and investigate potential interventions.},
	language = {eng},
	number = {16},
	journal = {The Journal of Physiology},
	author = {Wooldridge, Amy L. and Clifton, Vicki L. and Moss, Timothy J. M. and Lu, Hui and Jamali, Monerih and Agostino, Stefanie and Muhlhausler, Beverly S. and Morrison, Janna L. and De Matteo, Robert and Wallace, Megan J. and Bischof, Robert J. and Gatford, Kathryn L.},
	year = {2019},
	pmid = {31192454},
	keywords = {asthma, fetus, immune, lung, pregnancy, sheep},
	pages = {4251--4262},
}

@article{lefranc_imgt_2005,
	title = {{IMGT} unique numbering for immunoglobulin and {T} cell receptor constant domains and {Ig} superfamily {C}-like domains},
	volume = {29},
	issn = {0145-305X},
	doi = {10.1016/j.dci.2004.07.003},
	abstract = {IMGT, the international ImMunoGeneTics information system (http://imgt.cines.fr) provides a common access to expertly annotated data on the genome, proteome, genetics and structure of immunoglobulins (IG), T cell receptors (TR), major histocompatibility complex (MHC), and related proteins of the immune system (RPI) of human and other vertebrates. The NUMEROTATION concept of IMGT-ONTOLOGY has allowed to define a unique numbering for the variable domains (V-DOMAINs) and for the V-LIKE-DOMAINs. In this paper, this standardized characterization is extended to the constant domains (C-DOMAINs), and to the C-LIKE-DOMAINs, leading, for the first time, to their standardized description of mutations, allelic polymorphisms, two-dimensional (2D) representations and tridimensional (3D) structures. The IMGT unique numbering is, therefore, highly valuable for the comparative, structural or evolutionary studies of the immunoglobulin superfamily (IgSF) domains, V-DOMAINs and C-DOMAINs of IG and TR in vertebrates, and V-LIKE-DOMAINs and C-LIKE-DOMAINs of proteins other than IG and TR, in any species.},
	language = {eng},
	number = {3},
	journal = {Developmental and Comparative Immunology},
	author = {Lefranc, Marie-Paule and Pommié, Christelle and Kaas, Quentin and Duprat, Elodie and Bosc, Nathalie and Guiraudou, Delphine and Jean, Christelle and Ruiz, Manuel and Da Piédade, Isabelle and Rouard, Mathieu and Foulquier, Elodie and Thouvenin, Valérie and Lefranc, Gérard},
	year = {2005},
	pmid = {15572068},
	keywords = {Amino Acid Sequence, Humans, Immunoglobulins, Internet, Molecular Sequence Data, Protein Structure, Secondary, Protein Structure, Tertiary, Receptors, Antigen, T-Cell, Sequence Analysis, DNA, Sequence Analysis, Protein, Terminology as Topic},
	pages = {185--203},
}

@article{letunic_interactive_2019,
	title = {Interactive {Tree} {Of} {Life} ({iTOL}) v4: recent updates and new developments},
	volume = {47},
	issn = {1362-4962},
	shorttitle = {Interactive {Tree} {Of} {Life} ({iTOL}) v4},
	doi = {10.1093/nar/gkz239},
	abstract = {The Interactive Tree Of Life (https://itol.embl.de) is an online tool for the display, manipulation and annotation of phylogenetic and other trees. It is freely available and open to everyone. The current version introduces four new dataset types, together with numerous new features. Annotation options have been expanded and new control options added for many display elements. An interactive spreadsheet-like editor has been implemented, providing dataset creation and editing directly in the web interface. Font support has been rewritten with full support for UTF-8 character encoding throughout the user interface. Google Web Fonts are now fully supported in the tree text labels. iTOL v4 is the first tool which supports direct visualization of Qiime 2 trees and associated annotations. The user account system has been streamlined and expanded with new navigation options, and currently handles {\textgreater}700 000 trees from more than 40 000 individual users. Full batch access has been implemented allowing programmatic upload and export of trees and annotations.},
	language = {eng},
	number = {W1},
	journal = {Nucleic Acids Research},
	author = {Letunic, Ivica and Bork, Peer},
	year = {2019},
	pmid = {30931475},
	pmcid = {PMC6602468},
	pages = {W256--W259},
}

@article{katoh_mafft_2013,
	title = {{MAFFT} multiple sequence alignment software version 7: improvements in performance and usability},
	volume = {30},
	issn = {1537-1719},
	shorttitle = {{MAFFT} multiple sequence alignment software version 7},
	doi = {10.1093/molbev/mst010},
	abstract = {We report a major update of the MAFFT multiple sequence alignment program. This version has several new features, including options for adding unaligned sequences into an existing alignment, adjustment of direction in nucleotide alignment, constrained alignment and parallel processing, which were implemented after the previous major update. This report shows actual examples to explain how these features work, alone and in combination. Some examples incorrectly aligned by MAFFT are also shown to clarify its limitations. We discuss how to avoid misalignments, and our ongoing efforts to overcome such limitations.},
	language = {eng},
	number = {4},
	journal = {Molecular Biology and Evolution},
	author = {Katoh, Kazutaka and Standley, Daron M.},
	year = {2013},
	pmid = {23329690},
	pmcid = {PMC3603318},
	keywords = {Algorithms, Amino Acid Sequence, Base Sequence, DNA, Fungal, DNA, Ribosomal, DNA, Ribosomal Spacer, Fungi, Humans, Models, Genetic, Molecular Sequence Data, Phylogeny, Protein Structure, Tertiary, Quality Improvement, RNA, Bacterial, Ribonucleases, Ribosome Subunits, Small, Bacterial, Sequence Alignment, Software},
	pages = {772--780},
}

@article{guindon_new_2010,
	title = {New algorithms and methods to estimate maximum-likelihood phylogenies: assessing the performance of {PhyML} 3.0},
	volume = {59},
	issn = {1076-836X},
	shorttitle = {New algorithms and methods to estimate maximum-likelihood phylogenies},
	doi = {10.1093/sysbio/syq010},
	abstract = {PhyML is a phylogeny software based on the maximum-likelihood principle. Early PhyML versions used a fast algorithm performing nearest neighbor interchanges to improve a reasonable starting tree topology. Since the original publication (Guindon S., Gascuel O. 2003. A simple, fast and accurate algorithm to estimate large phylogenies by maximum likelihood. Syst. Biol. 52:696-704), PhyML has been widely used ({\textgreater}2500 citations in ISI Web of Science) because of its simplicity and a fair compromise between accuracy and speed. In the meantime, research around PhyML has continued, and this article describes the new algorithms and methods implemented in the program. First, we introduce a new algorithm to search the tree space with user-defined intensity using subtree pruning and regrafting topological moves. The parsimony criterion is used here to filter out the least promising topology modifications with respect to the likelihood function. The analysis of a large collection of real nucleotide and amino acid data sets of various sizes demonstrates the good performance of this method. Second, we describe a new test to assess the support of the data for internal branches of a phylogeny. This approach extends the recently proposed approximate likelihood-ratio test and relies on a nonparametric, Shimodaira-Hasegawa-like procedure. A detailed analysis of real alignments sheds light on the links between this new approach and the more classical nonparametric bootstrap method. Overall, our tests show that the last version (3.0) of PhyML is fast, accurate, stable, and ready to use. A Web server and binary files are available from http://www.atgc-montpellier.fr/phyml/.},
	language = {eng},
	number = {3},
	journal = {Systematic Biology},
	author = {Guindon, Stéphane and Dufayard, Jean-François and Lefort, Vincent and Anisimova, Maria and Hordijk, Wim and Gascuel, Olivier},
	year = {2010},
	pmid = {20525638},
	keywords = {Algorithms, Classification, Likelihood Functions, Phylogeny, Software},
	pages = {307--321},
}

@article{lemoine_ngphylogeny.fr:_2019,
	title = {{NGPhylogeny}.fr: new generation phylogenetic services for non-specialists},
	volume = {47},
	issn = {1362-4962},
	shorttitle = {{NGPhylogeny}.fr},
	doi = {10.1093/nar/gkz303},
	abstract = {Phylogeny.fr, created in 2008, has been designed to facilitate the execution of phylogenetic workflows, and is nowadays widely used. However, since its development, user needs have evolved, new tools and workflows have been published, and the number of jobs has increased dramatically, thus promoting new practices, which motivated its refactoring. We developed NGPhylogeny.fr to be more flexible in terms of tools and workflows, easily installable, and more scalable. It integrates numerous tools in their latest version (e.g. TNT, FastME, MrBayes, etc.) as well as new ones designed in the last ten years (e.g. PhyML, SMS, FastTree, trimAl, BOOSTER, etc.). These tools cover a large range of usage (sequence searching, multiple sequence alignment, model selection, tree inference and tree drawing) and a large panel of standard methods (distance, parsimony, maximum likelihood and Bayesian). They are integrated in workflows, which have been already configured ('One click'), can be customized ('Advanced'), or are built from scratch ('A la carte'). Workflows are managed and run by an underlying Galaxy workflow system, which makes workflows more scalable in terms of number of jobs and size of data. NGPhylogeny.fr is deployable on any server or personal computer, and is freely accessible at https://ngphylogeny.fr.},
	language = {eng},
	number = {W1},
	journal = {Nucleic Acids Research},
	author = {Lemoine, Frédéric and Correia, Damien and Lefort, Vincent and Doppelt-Azeroual, Olivia and Mareuil, Fabien and Cohen-Boulakia, Sarah and Gascuel, Olivier},
	year = {2019},
	pmid = {31028399},
	pmcid = {PMC6602494},
	pages = {W260--W265},
}

@article{kitts_assembly:_2016,
	title = {Assembly: a resource for assembled genomes at {NCBI}},
	volume = {44},
	issn = {0305-1048},
	shorttitle = {Assembly},
	url = {https://www.ncbi.nlm.nih.gov/pmc/articles/PMC4702866/},
	doi = {10.1093/nar/gkv1226},
	abstract = {The NCBI Assembly database (www.ncbi.nlm.nih.gov/assembly/) provides stable accessioning and data tracking for genome assembly data. The model underlying the database can accommodate a range of assembly structures, including sets of unordered contig or scaffold sequences, bacterial genomes consisting of a single complete chromosome, or complex structures such as a human genome with modeled allelic variation. The database provides an assembly accession and version to unambiguously identify the set of sequences that make up a particular version of an assembly, and tracks changes to updated genome assemblies. The Assembly database reports metadata such as assembly names, simple statistical reports of the assembly (number of contigs and scaffolds, contiguity metrics such as contig N50, total sequence length and total gap length) as well as the assembly update history. The Assembly database also tracks the relationship between an assembly submitted to the International Nucleotide Sequence Database Consortium (INSDC) and the assembly represented in the NCBI RefSeq project. Users can find assemblies of interest by querying the Assembly Resource directly or by browsing available assemblies for a particular organism. Links in the Assembly Resource allow users to easily download sequence and annotations for current versions of genome assemblies from the NCBI genomes FTP site.},
	number = {Database issue},
	urldate = {2019-07-17},
	journal = {Nucleic Acids Research},
	author = {Kitts, Paul A. and Church, Deanna M. and Thibaud-Nissen, Françoise and Choi, Jinna and Hem, Vichet and Sapojnikov, Victor and Smith, Robert G. and Tatusova, Tatiana and Xiang, Charlie and Zherikov, Andrey and DiCuccio, Michael and Murphy, Terence D. and Pruitt, Kim D. and Kimchi, Avi},
	year = {2016},
	pmid = {26578580},
	pmcid = {PMC4702866},
	pages = {D73--D80},
}

@article{lefranc_imgt_2011,
	title = {{IMGT} {Collier} de {Perles} for the variable ({V}), constant ({C}), and groove ({G}) domains of {IG}, {TR}, {MH}, {IgSF}, and {MhSF}},
	volume = {2011},
	issn = {1559-6095},
	doi = {10.1101/pdb.ip86},
	language = {eng},
	number = {6},
	journal = {Cold Spring Harbor Protocols},
	author = {Lefranc, Marie-Paule},
	year = {2011},
	pmid = {21632788},
	keywords = {Animals, Biological Products, Histocompatibility Antigens, Humans, Immunogenetics, Immunoglobulin Constant Regions, Immunoglobulin Variable Region, Immunoglobulins, Information Systems, Protein Structure, Tertiary, Receptors, Antigen, T-Cell, Terminology as Topic},
	pages = {643--651},
}

@article{ehrenmann_imgt/collier_2011,
	title = {{IMGT}/{Collier} de {Perles}: {IMGT} standardized representation of domains ({IG}, {TR}, and {IgSF} variable and constant domains, {MH} and {MhSF} groove domains)},
	volume = {2011},
	issn = {1559-6095},
	shorttitle = {{IMGT}/{Collier} de {Perles}},
	doi = {10.1101/pdb.prot5635},
	language = {eng},
	number = {6},
	journal = {Cold Spring Harbor Protocols},
	author = {Ehrenmann, François and Giudicelli, Véronique and Duroux, Patrice and Lefranc, Marie-Paule},
	year = {2011},
	pmid = {21632776},
	keywords = {Animals, Computational Biology, Histocompatibility Antigens, Humans, Immunogenetics, Immunoglobulins, Information Systems, Protein Structure, Tertiary, Receptors, Antigen, T-Cell},
	pages = {726--736},
}

@article{lane_imgt-ontology_2010,
	title = {From {IMGT}-{ONTOLOGY} to {IMGT}/{LIGMotif}: the {IMGT} standardized approach for immunoglobulin and {T} cell receptor gene identification and description in large genomic sequences},
	volume = {11},
	issn = {1471-2105},
	shorttitle = {From {IMGT}-{ONTOLOGY} to {IMGT}/{LIGMotif}},
	doi = {10.1186/1471-2105-11-223},
	abstract = {BACKGROUND: The antigen receptors, immunoglobulins (IG) and T cell receptors (TR), are specific molecular components of the adaptive immune response of vertebrates. Their genes are organized in the genome in several loci (7 in humans) that comprise different gene types: variable (V), diversity (D), joining (J) and constant (C) genes. Synthesis of the IG and TR proteins requires rearrangements of V and J, or V, D and J genes at the DNA level, followed by the splicing at the RNA level of the rearranged V-J and V-D-J genes to C genes. Owing to the particularities of IG and TR gene structures related to these molecular mechanisms, conventional bioinformatic software and tools are not adapted to the identification and description of IG and TR genes in large genomic sequences. In order to answer that need, IMGT, the international ImMunoGeneTics information system, has developed IMGT/LIGMotif, a tool for IG and TR gene annotation. This tool is based on standardized rules defined in IMGT-ONTOLOGY, the first ontology in immunogenetics and immunoinformatics.
RESULTS: IMGT/LIGMotif currently annotates human and mouse IG and TR loci in large genomic sequences. The annotation includes gene identification and orientation on DNA strand, description of the V, D and J genes by assigning IMGT labels, gene functionality, and finally, gene delimitation and cluster assembly. IMGT/LIGMotif analyses sequences up to 2.5 megabase pairs and can analyse them in batch files.
CONCLUSIONS: IMGT/LIGMotif is currently used by the IMGT biocurators to annotate, in a first step, IG and TR genomic sequences of human and mouse in new haplotypes and those of closely related species, nonhuman primates and rat, respectively. In a next step, and following enrichment of its reference databases, IMGT/LIGMotif will be used to annotate IG and TR of more distantly related vertebrate species. IMGT/LIGMotif is available at http://www.imgt.org/ligmotif/.},
	language = {eng},
	journal = {BMC bioinformatics},
	author = {Lane, Jérôme and Duroux, Patrice and Lefranc, Marie-Paule},
	year = {2010},
	pmid = {20433708},
	pmcid = {PMC2880031},
	keywords = {Animals, Databases, Genetic, Genes, Immunoglobulin, Genes, T-Cell Receptor, Genome, Genomics, Humans, Immunoglobulins, Mice, Rats, Software},
	pages = {223},
}

@article{kaas_imgt/3dstructure-db_2004,
	title = {{IMGT}/{3Dstructure}-{DB} and {IMGT}/{StructuralQuery}, a database and a tool for immunoglobulin, {T} cell receptor and {MHC} structural data},
	volume = {32},
	issn = {1362-4962},
	doi = {10.1093/nar/gkh042},
	abstract = {IMGT/3Dstructure-DB and IMGT/Structural-Query are a novel 3D structure database and a new tool for immunological proteins. They are part of IMGT, the international ImMunoGenetics information system, a high-quality integrated knowledge resource specializing in immunoglobulins (IG), T cell receptors (TR), major histocompatibility complex (MHC) and related proteins of the immune system (RPI) of human and other vertebrate species, which consists of databases, Web resources and interactive on-line tools. IMGT/3Dstructure-DB data are described according to the IMGT Scientific chart rules based on the IMGT-ONTOLOGY concepts. IMGT/3Dstructure-DB provides IMGT gene and allele identification of IG, TR and MHC proteins with known 3D structures, domain delimitations, amino acid positions according to the IMGT unique numbering and renumbered coordinate flat files. Moreover IMGT/3Dstructure-DB provides 2D graphical representations (or Collier de Perles) and results of contact analysis. The IMGT/StructuralQuery tool allows search of this database based on specific structural characteristics. IMGT/3Dstructure-DB and IMGT/StructuralQuery are freely available at http://imgt. cines.fr.},
	language = {eng},
	number = {Database issue},
	journal = {Nucleic Acids Research},
	author = {Kaas, Quentin and Ruiz, Manuel and Lefranc, Marie-Paule},
	year = {2004},
	pmid = {14681396},
	pmcid = {PMC308776},
	keywords = {Animals, Computational Biology, Databases, Protein, Histocompatibility Antigens, Humans, Immunoglobulins, Internet, Protein Conformation, Receptors, Antigen, T-Cell, Software},
	pages = {D208--210},
}

@article{lefranc_imgt_2003,
	title = {{IMGT} unique numbering for immunoglobulin and {T} cell receptor variable domains and {Ig} superfamily {V}-like domains},
	volume = {27},
	issn = {0145-305X},
	abstract = {IMGT, the international ImMunoGeneTics database (http://imgt.cines.fr) is a high quality integrated information system specializing in immunoglobulins (IG), T cell receptors (TR) and major histocompatibility complex (MHC) of human and other vertebrates. IMGT provides a common access to expertly annotated data on the genome, proteome, genetics and structure of the IG and TR, based on the IMGT Scientific chart and IMGT-ONTOLOGY. The IMGT unique numbering defined for the IG and TR variable regions and domains of all jawed vertebrates has allowed a redefinition of the limits of the framework (FR-IMGT) and complementarity determining regions (CDR-IMGT), leading, for the first time, to a standardized description of mutations, allelic polymorphisms, 2D representations (Colliers de Perles) and 3D structures, whatever the antigen receptor, the chain type, or the species. The IMGT numbering has been extended to the V-like domain and is, therefore, highly valuable for comparative analysis and evolution studies of proteins belonging to the IG superfamily.},
	language = {eng},
	number = {1},
	journal = {Developmental and Comparative Immunology},
	author = {Lefranc, Marie-Paule and Pommié, Christelle and Ruiz, Manuel and Giudicelli, Véronique and Foulquier, Elodie and Truong, Lisa and Thouvenin-Contet, Valérie and Lefranc, Gérard},
	year = {2003},
	pmid = {12477501},
	keywords = {Amino Acid Sequence, Animals, Complementarity Determining Regions, Databases, Genetic, Genome, Humans, Immunoglobulins, Models, Molecular, Molecular Sequence Data, Protein Structure, Secondary, Protein Structure, Tertiary, Proteome, Receptors, Antigen, T-Cell},
	pages = {55--77},
}

@article{guzman_contributions_2018,
	title = {Contributions of {Farm} {Animals} to {Immunology}},
	volume = {5},
	issn = {2297-1769},
	doi = {10.3389/fvets.2018.00307},
	abstract = {By their very nature, great advances in immunology are usually underpinned by experiments carried out in animal models and inbred lines of mice. Also, their corresponding knock-out or knock-in derivatives have been the most commonly used animal systems in immunological studies. With much credit to their usefulness, laboratory mice will never provide all the answers to fully understand immunological processes. Large animal models offer unique biological and experimental advantages that have been and continue to be of great value to the understanding of biological and immunological processes. From the identification of B cells to the realization that γδ T cells can function as professional antigen presenting cells, farm animals have contributed significantly to a better understanding of immunity.},
	language = {eng},
	journal = {Frontiers in Veterinary Science},
	author = {Guzman, Efrain and Montoya, Maria},
	year = {2018},
	pmid = {30574508},
	pmcid = {PMC6292178},
	keywords = {bovine immunology, chicken immunology, comparative immunology, dendritic cells, porcine immunology, vaccines},
	pages = {307},
}

@article{giudicelli_imgt-ontology_2012,
	title = {{IMGT}-{ONTOLOGY} 2012},
	volume = {3},
	issn = {1664-8021},
	doi = {10.3389/fgene.2012.00079},
	abstract = {Immunogenetics is the science that studies the genetics of the immune system and immune responses. Owing to the complexity and diversity of the immune repertoire, immunogenetics represents one of the greatest challenges for data interpretation: a large biological expertise, a considerable effort of standardization and the elaboration of an efficient system for the management of the related knowledge were required. IMGT®, the international ImMunoGeneTics information system® (http://www.imgt.org) has reached that goal through the building of a unique ontology, IMGT-ONTOLOGY, which represents the first ontology for the formal representation of knowledge in immunogenetics and immunoinformatics. IMGT-ONTOLOGY manages the immunogenetics knowledge through diverse facets that rely on the seven axioms of the Formal IMGT-ONTOLOGY or IMGT-Kaleidoscope: "IDENTIFICATION," "DESCRIPTION," "CLASSIFICATION," "NUMEROTATION," "LOCALIZATION," "ORIENTATION," and "OBTENTION." The concepts of identification, description, classification, and numerotation generated from the axioms led to the elaboration of the IMGT(®) standards that constitute the IMGT Scientific chart: IMGT®standardized keywords (concepts of identification), IMGT® standardized labels (concepts of description), IMGT® standardized gene and allele nomenclature (concepts of classification) and IMGT unique numbering and IMGT Collier de Perles (concepts of numerotation). IMGT-ONTOLOGY has become the global reference in immunogenetics and immunoinformatics for the knowledge representation of immunoglobulins (IG) or antibodies, T cell receptors (TR), and major histocompatibility (MH) proteins of humans and other vertebrates, proteins of the immunoglobulin superfamily (IgSF) and MH superfamily (MhSF), related proteins of the immune system (RPI) of vertebrates and invertebrates, therapeutic monoclonal antibodies (mAbs), fusion proteins for immune applications (FPIA), and composite proteins for clinical applications (CPCA).},
	language = {eng},
	journal = {Frontiers in Genetics},
	author = {Giudicelli, Véronique and Lefranc, Marie-Paule},
	year = {2012},
	pmid = {22654892},
	pmcid = {PMC3358611},
	keywords = {IMGT, IMGT-ONTOLOGY, T cell receptor, antibody, immune repertoire, immunogenetics, immunoglobulin, immunoinformatics},
	pages = {79},
}

@article{alamyar_imgt_2012,
	title = {{IMGT}(®) tools for the nucleotide analysis of immunoglobulin ({IG}) and {T} cell receptor ({TR}) {V}-({D})-{J} repertoires, polymorphisms, and {IG} mutations: {IMGT}/{V}-{QUEST} and {IMGT}/{HighV}-{QUEST} for {NGS}},
	volume = {882},
	issn = {1940-6029},
	shorttitle = {{IMGT}(®) tools for the nucleotide analysis of immunoglobulin ({IG}) and {T} cell receptor ({TR}) {V}-({D})-{J} repertoires, polymorphisms, and {IG} mutations},
	doi = {10.1007/978-1-61779-842-9_32},
	abstract = {IMGT/V-QUEST is the highly customized and integrated online IMGT(®) tool for the standardized analysis of the immunoglobulin (IG) or antibody and T cell receptor (TR) rearranged nucleotide sequences. The analysis of these antigen receptors represents a crucial challenge for the study of the adaptive immune response in normal and disease-related situations. The expressed IG and TR repertoires represent a potential of 10(12) IG and 10(12) TR per individual. This huge diversity results from mechanisms that occur at the DNA level during the IG and TR molecular synthesis. These mechanisms include the combinatorial rearrangements of the variable (V), diversity (D) and joining (J) genes, the N-diversity (deletion and addition at random of nucleotides during the V-(D)-J rearrangement) and, for IG, somatic hypermutations. IMGT/V-QUEST identifies the V, D, J genes and alleles by alignment with the germline IG and TR gene and allele sequences of the IMGT reference directory. The tool describes the V-REGION mutations and identifies the hot spot positions in the closest germline V gene. IMGT/V-QUEST integrates IMGT/JunctionAnalysis for a detailed analysis of the V-J and V-D-J junctions and IMGT/Automat for a complete annotation of the sequences and also provides IMGT Collier de Perles. IMGT/HighV-QUEST, the high-throughput version of IMGT/V-QUEST, implemented to answer the needs of deep sequencing data analysis from Next Generation Sequencing (NGS), allows the analysis of thousands of IG and TR sequences in a single run. IMGT/V-QUEST and IMGT/HighV-QUEST are available at the IMGT(®) Home page, http://www.imgt.org.},
	language = {eng},
	journal = {Methods in Molecular Biology (Clifton, N.J.)},
	author = {Alamyar, Eltaf and Duroux, Patrice and Lefranc, Marie-Paule and Giudicelli, Véronique},
	year = {2012},
	pmid = {22665256},
	keywords = {Alleles, Computational Biology, High-Throughput Nucleotide Sequencing, Humans, Immunoglobulins, Internet, Mutation, Polymorphism, Genetic, Receptors, Antigen, T-Cell, Sequence Alignment, Software, Somatic Hypermutation, Immunoglobulin, V(D)J Recombination},
	pages = {569--604},
}

@article{ehrenmann_imgt/3dstructure-db_2010,
	title = {{IMGT}/{3Dstructure}-{DB} and {IMGT}/{DomainGapAlign}: a database and a tool for immunoglobulins or antibodies, {T} cell receptors, {MHC}, {IgSF} and {MhcSF}},
	volume = {38},
	issn = {1362-4962},
	shorttitle = {{IMGT}/{3Dstructure}-{DB} and {IMGT}/{DomainGapAlign}},
	doi = {10.1093/nar/gkp946},
	abstract = {IMGT/3Dstructure-DB is the three-dimensional (3D) structure database of IMGT, the international ImMunoGenetics information system that is acknowledged as the global reference in immunogenetics and immunoinformatics. IMGT/3Dstructure-DB contains 3D structures of immunoglobulins (IG) or antibodies, T cell receptors (TR), major histocompatibility complex (MHC) proteins, antigen receptor/antigen complexes (IG/Ag, TR/peptide/MHC) of vertebrates; 3D structures of related proteins of the immune system (RPI) of vertebrates and invertebrates, belonging to the immunoglobulin and MHC superfamilies (IgSF and MhcSF, respectively) and found in complexes with IG, TR or MHC. IMGT/3Dstructure-DB data are annotated according to the IMGT criteria, using IMGT/DomainGapAlign, and based on the IMGT-ONTOLOGY concepts and axioms. IMGT/3Dstructure-DB provides IMGT gene and allele identification (CLASSIFICATION), region and domain delimitations (DESCRIPTION), amino acid positions according to the IMGT unique numbering (NUMEROTATION) that are used in IMGT/3Dstructure-DB cards, results of contact analysis and renumbered flat files. In its Web version, the IMGT/DomainGapAlign tool analyses amino acid sequences, per domain. Coupled to the IMGT/Collier-de-Perles tool, it provides an invaluable help for antibody engineering and humanization design based on complementarity determining region (CDR) grafting as it precisely defines the standardized framework regions (FR-IMGT) and CDR-IMGT. IMGT/3Dstructure-DB and IMGT/DomainGapAlign are freely available at http://www.imgt.org.},
	language = {eng},
	number = {Database issue},
	journal = {Nucleic Acids Research},
	author = {Ehrenmann, François and Kaas, Quentin and Lefranc, Marie-Paule},
	year = {2010},
	pmid = {19900967},
	pmcid = {PMC2808948},
	keywords = {Alleles, Amino Acid Sequence, Animals, Computational Biology, Databases, Genetic, Databases, Protein, Humans, Immunoglobulins, Information Storage and Retrieval, Internet, Major Histocompatibility Complex, Molecular Sequence Data, Protein Structure, Tertiary, Receptors, Antigen, T-Cell, Sequence Homology, Amino Acid, Software},
	pages = {D301--307},
}

@article{brochet_imgt/v-quest:_2008,
	title = {{IMGT}/{V}-{QUEST}: the highly customized and integrated system for {IG} and {TR} standardized {V}-{J} and {V}-{D}-{J} sequence analysis},
	volume = {36},
	issn = {1362-4962},
	shorttitle = {{IMGT}/{V}-{QUEST}},
	doi = {10.1093/nar/gkn316},
	abstract = {IMGT/V-QUEST is the highly customized and integrated system for the standardized analysis of the immunoglobulin (IG) and T cell receptor (TR) rearranged nucleotide sequences. IMGT/V-QUEST identifies the variable (V), diversity (D) and joining (J) genes and alleles by alignment with the germline IG and TR gene and allele sequences of the IMGT reference directory. New functionalities were added through a complete rewrite in Java. IMGT/V-QUEST analyses batches of sequences (up to 50) in a single run. IMGT/V-QUEST describes the V-REGION mutations and identifies the hot spot positions in the closest germline V gene. IMGT/V-QUEST can detect insertions and deletions in the submitted sequences by reference to the IMGT unique numbering. IMGT/V-QUEST integrates IMGT/JunctionAnalysis for a detailed analysis of the V-J and V-D-J junctions, and IMGT/Automat for a full V-J- and V-D-J-REGION annotation. IMGT/V-QUEST displays, in 'Detailed view', the results and alignments for each submitted sequence individually and, in 'Synthesis view', the alignments of the sequences that, in a given run, express the same V gene and allele. The 'Advanced parameters' allow to modify default parameters used by IMGT/V-QUEST and IMGT/JunctionAnalysis according to the users' interest. IMGT/V-QUEST is freely available for academic research at http://imgt.cines.fr.},
	language = {eng},
	number = {Web Server issue},
	journal = {Nucleic Acids Research},
	author = {Brochet, Xavier and Lefranc, Marie-Paule and Giudicelli, Véronique},
	year = {2008},
	pmid = {18503082},
	pmcid = {PMC2447746},
	keywords = {Algorithms, Animals, Gene Rearrangement, B-Lymphocyte, Gene Rearrangement, T-Lymphocyte, Humans, Immunoglobulin Joining Region, Immunoglobulin Variable Region, Internet, Mice, Rats, Sequence Alignment, Sequence Analysis, DNA, Software, Systems Integration, User-Computer Interface},
	pages = {W503--508},
}

@article{giudicelli_imgt/gene-db:_2005,
	title = {{IMGT}/{GENE}-{DB}: a comprehensive database for human and mouse immunoglobulin and {T} cell receptor genes},
	volume = {33},
	issn = {1362-4962},
	shorttitle = {{IMGT}/{GENE}-{DB}},
	doi = {10.1093/nar/gki010},
	abstract = {IMGT/GENE-DB is the comprehensive IMGT genome database for immunoglobulin (IG) and T cell receptor (TR) genes from human and mouse, and, in development, from other vertebrates. IMGT/GENE-DB is the international reference for the IG and TR gene nomenclature and works in close collaboration with the HUGO Nomenclature Committee, Mouse Genome Database and genome committees for other species. IMGT/GENE-DB allows a search of IG and TR genes by locus, group and subgroup, which are CLASSIFICATION concepts of IMGT-ONTOLOGY. Short cuts allow the retrieval gene information by gene name or clone name. Direct links with configurable URL give access to information usable by humans or programs. An IMGT/GENE-DB entry displays accurate gene data related to genome (gene localization), allelic polymorphisms (number of alleles, IMGT reference sequences, functionality, etc.) gene expression (known cDNAs), proteins and structures (Protein displays, IMGT Colliers de Perles). It provides internal links to the IMGT sequence databases and to the IMGT Repertoire Web resources, and external links to genome and generalist sequence databases. IMGT/GENE-DB manages the IMGT reference directory used by the IMGT tools for IG and TR gene and allele comparison and assignment, and by the IMGT databases for gene data annotation. IMGT/GENE-DB is freely available at http://imgt.cines.fr.},
	language = {eng},
	number = {Database issue},
	journal = {Nucleic Acids Research},
	author = {Giudicelli, Véronique and Chaume, Denys and Lefranc, Marie-Paule},
	year = {2005},
	pmid = {15608191},
	pmcid = {PMC539964},
	keywords = {Alleles, Animals, Databases, Genetic, Directories as Topic, Genes, Immunoglobulin, Genes, T-Cell Receptor, Humans, Mice, Sequence Analysis, DNA, User-Computer Interface},
	pages = {D256--261},
}

@article{giudicelli_imgt/ligm-db_2006,
	title = {{IMGT}/{LIGM}-{DB}, the {IMGT} comprehensive database of immunoglobulin and {T} cell receptor nucleotide sequences},
	volume = {34},
	issn = {1362-4962},
	doi = {10.1093/nar/gkj088},
	abstract = {IMGT/LIGM-DB is the IMGT comprehensive database of immunoglobulin (IG) and T cell receptor (TR) nucleotide sequences from human and other vertebrate species. It was created in 1989 by LIGM, Montpellier, France and is the oldest and the largest database of IMGT. IMGT/LIGM-DB includes all germline (non-rearranged) and rearranged IG and TR genomic DNA (gDNA) and complementary DNA (cDNA) sequences published in generalist databases. IMGT/LIGM-DB allows searches from the Web interface according to biological and immunogenetic criteria through five distinct modules depending on the user interest. For a given entry, nine types of display are available including the IMGT flat file, the translation of the coding regions and the analysis by the IMGT/V-QUEST tool. IMGT/LIGM-DB distributes expertly annotated sequences. The annotations hugely enhance the quality and the accuracy of the distributed detailed information. They include the sequence identification, the gene and allele classification, the constitutive and specific motif description, the codon and amino acid numbering, and the sequence obtaining information, according to the main concepts of IMGT-ONTOLOGY. They represent the main source of IG and TR gene and allele knowledge stored in IMGT/GENE-DB and in the IMGT reference directory. IMGT/LIGM-DB is freely available at http://imgt.cines.fr.},
	language = {eng},
	number = {Database issue},
	journal = {Nucleic Acids Research},
	author = {Giudicelli, Véronique and Duroux, Patrice and Ginestoux, Chantal and Folch, Géraldine and Jabado-Michaloud, Joumana and Chaume, Denys and Lefranc, Marie-Paule},
	year = {2006},
	pmid = {16381979},
	pmcid = {PMC1347451},
	keywords = {Animals, Base Sequence, DNA, Databases, Nucleic Acid, Gene Rearrangement, B-Lymphocyte, Gene Rearrangement, T-Lymphocyte, Genes, Immunoglobulin, Genes, T-Cell Receptor, Humans, Immunoglobulins, Internet, Receptors, Antigen, T-Cell, User-Computer Interface},
	pages = {D781--784},
}

@article{lefranc_immunoglobulin_2014,
	title = {Immunoglobulin and {T} {Cell} {Receptor} {Genes}: {IMGT}(®) and the {Birth} and {Rise} of {Immunoinformatics}},
	volume = {5},
	issn = {1664-3224},
	shorttitle = {Immunoglobulin and {T} {Cell} {Receptor} {Genes}},
	doi = {10.3389/fimmu.2014.00022},
	abstract = {IMGT(®), the international ImMunoGeneTics information system(®) (1), (CNRS and Université Montpellier 2) is the global reference in immunogenetics and immunoinformatics. By its creation in 1989, IMGT(®) marked the advent of immunoinformatics, which emerged at the interface between immunogenetics and bioinformatics. IMGT(®) is specialized in the immunoglobulins (IG) or antibodies, T cell receptors (TR), major histocompatibility (MH), and proteins of the IgSF and MhSF superfamilies. IMGT(®) has been built on the IMGT-ONTOLOGY axioms and concepts, which bridged the gap between genes, sequences, and three-dimensional (3D) structures. The concepts include the IMGT(®) standardized keywords (concepts of identification), IMGT(®) standardized labels (concepts of description), IMGT(®) standardized nomenclature (concepts of classification), IMGT unique numbering, and IMGT Colliers de Perles (concepts of numerotation). IMGT(®) comprises seven databases, 15,000 pages of web resources, and 17 tools, and provides a high-quality and integrated system for the analysis of the genomic and expressed IG and TR repertoire of the adaptive immune responses. Tools and databases are used in basic, veterinary, and medical research, in clinical applications (mutation analysis in leukemia and lymphoma) and in antibody engineering and humanization. They include, for example IMGT/V-QUEST and IMGT/JunctionAnalysis for nucleotide sequence analysis and their high-throughput version IMGT/HighV-QUEST for next-generation sequencing (500,000 sequences per batch), IMGT/DomainGapAlign for amino acid sequence analysis of IG and TR variable and constant domains and of MH groove domains, IMGT/3Dstructure-DB for 3D structures, contact analysis and paratope/epitope interactions of IG/antigen and TR/peptide-MH complexes and IMGT/mAb-DB interface for therapeutic antibodies and fusion proteins for immune applications (FPIA).},
	language = {eng},
	journal = {Frontiers in Immunology},
	author = {Lefranc, Marie-Paule},
	year = {2014},
	pmid = {24600447},
	pmcid = {PMC3913909},
	keywords = {IMGT, IMGT Collier de Perles, IMGT-ONTOLOGY, T cell receptor, immunogenetics, immunoglobulin, immunoinformatics, major histocompatibility},
	pages = {22},
}

@book{lefranc_t_2001,
	title = {The {T} {Cell} {Receptor} {FactsBook}},
	isbn = {0124413528},
	abstract = {The T Cell Receptor FactsBook contains entries on all the 176 functional variable, diversity, joining, and constant regions of the human T cell receptor, including alpha, beta, gamma, and delta loci. Introductory chapters summarize information of T cell receptor chain synthesis, chromosomal location, and an overview of the human T cell receptor loci.},
	publisher = {Academic Press},
	author = {Lefranc, Marie-Paule and Lefranc, Gérard},
	year = {2001},
}
