# Supplementary material for: IMGT® Biocuration and Comparative Analysis of Bos taurus and Ovis aries TRA/TRD Loci
Source: Genes (Basel). 2020 Dec 28;12(1):30. doi: 10.3390/genes12010030 (PMC7824213; doi:10.3390/genes12010030)
Supplement: Supplementary file 1 [file genes-12-00030-s001.zip › results.tex]

\subsection{Annotation of TRA/TRD loci}
The two TRA/TRD loci were annotated following the pipeline described in Materials and Methods. The results of the annotation described below are summarized in Table \ref{table:bilanAnalysis}. The information regarding the genome assemblies and the boundaries is provided in Supplementary Table S1.

The bovine TRA/TRD locus, on chromosome 10 (REV), spans 3331 kb and consists of a total of 238 V genes: 183 TRAV genes (79 F, 14 ORF, 74 P, 3 F or ORF, 9 F or P, 3 ORF or P and 1 F or ORF or P) belonging to 40 TRAV subgroups and 39 (+ 16 non localized) TRDV genes (45 F, 5 ORF and 5 P) belonging to 5 TRDV subgroups, 9 TRDD genes (6 F and 3 ORF), 64 J genes: 60 TRAJ genes (52 F, 2 ORF, 4 P and 2 F or P) and 4 TRDJ genes (3 F and 1 ORF), 1 TRAC gene (F) and 1 TRDC gene (F). The IMGT 5' borne (OR10G3) has been identified 24 kb upstream of the first gene of the locus and the IMGT 3' borne (DAD1), has been identified 12 kb downstream of the last gene of the locus  (\textit{cf}. Supplementary Figure S1).

The sheep TRA/TRD locus, on chromosome 7 (REV), spans 2882 kb and consists of a total of 381 V genes: 277 (+ 16 non localized) TRAV genes (124 F, 11 ORF, 149 P, 1 F or ORF, 7 F or P and 1 ORF or P) belonging to 39 TRAV subgroups and 70 (+ 18 non localized) TRDV genes (34 F, 12 ORF, 28 P, 5 F or ORF, 6 F or P and 3 ORF or P) belonging to 5 TRDV subgroups, 9 TRDD genes (5 F and 4 ORF), 84 J genes: 79 (+ 1 non localized) TRAJ genes (61 F, 6 ORF and 13 P) and 4 TRDJ genes (3 F and 1 ORF), 1 TRAC gene (F) and 1 TRDC gene (F). The IMGT 5' borne (OR10G3) was not found and IMGT 3' borne (DAD1) has been identified 12 kb downstream of the last gene of the locus  (\textit{cf}. Supplementary Figure S2).

\begin{table}[H]
\begin{center}
\small
\caption{Results of the analysis of TRA/TRD loci in human (\textit{Homo sapiens}), bovine (\textit{Bos taurus}) and sheep (\textit{Ovis aries}).}
\label{table:bilanAnalysis}
\begin{tabular}{c|ccc} 
    \textbf{Species} & \textbf{\textit{Homo sapiens}} & \textbf{\textit{Bos taurus}} & \textbf{\textit{Ovis aries}} \\ 
    \hline
    \textbf{Chromosome (Orientation)} & 14 (forward (FWD)) & 10 (REV) & 7 (REV) \\ 
    \textbf{Size (kb)} & 1000 & 3331 & 2882 \\ 
    \textbf{Number of TRAV genes} & 56 & 183 & 277 (+ 16 non localized) \\ 
    \textbf{Number of TRDV genes} & 3 & 39 (+ 16 non localized) & 70 (+ 18 non localized) \\ 
    \textbf{Number of TRAV/DV genes} & 5 & 0 & 0 \\ 
    \textbf{Number of TRDD genes} & 3 & 9 & 9 \\ 
    \textbf{Number of TRAJ genes} & 61 & 60 & 79 (+ 1 non localized) \\ 
    \textbf{Number of TRDJ genes} & 4 & 4 & 4 \\ 
    \textbf{Number of TRAC genes} & 1 & 1 & 1 \\ 
    \textbf{Number of TRDC genes} & 1 & 1 & 1 \\
    \hline
    \multicolumn{4}{>{\arraybackslash}m{15cm}}{\footnotesize{Data available in IMGT Repertoire (IG and TR) \href{http://www.imgt.org/IMGTrepertoire/}{http://www.imgt.org/IMGTrepertoire/} $>$ Locus and genes $>$ Locus descriptions $>$ Locus description $>$ TRA, \textit{ibid}. TRD $>$ Human, \textit{ibid}. Bovine, \textit{ibid}. Sheep.}}
\end{tabular}
\end{center}
\end{table}

\subsection{Comparison with previous studies}
Regarding the sequences and the number of gaps, the quality of the last assemblies (this study) is better than the previous studies. 
For the bovine, the entire locus is localized on the chromosome 10 and there is only seven gaps. In all the previous assemblies there are genes on unplaced scaffolds and there are more than 260 gaps, except for \citeauthor{reinink_bovine_2009}. On the other hand, many more genes have been described in previous studies (\textit{cf}. Table \ref{table:comparisonBovine}).
For the sheep, the entire locus is localized on the chromosome 7 and there are eighteen gaps. In the previous assembly there are genes on unplaced scaffolds and there are more than 80 gaps. Unlike cattle, fewer genes have been described in previous studies (\textit{cf}. Table \ref{table:comparisonSheep}).

\textcolor{purple}{Given that there is access to two full assemblies (ARS-UCD1.2 for \textit{Bos taurus} and  Oar\_rambouillet\_v1.0 for \textit{Ovis aries}), qualified as "representative genome" and as the corresponding TRA/TRD locus has been  fully localized  on a single chromosome with fewer gaps than in previous IMGT annotated genomic sequences, IMGT000049 and IMGT000048 are considered as IMGT references loci. It has allowed the establishment of the bovine and sheep TRA/TRD gene nomenclature, as well as the evaluation of the functionality of genes. The previous IMGT genomic sequences were re-annotated accordingly and the allelic variants determined based on nucleotide differences in the core region (V-REGION, D-REGION, J-REGION, C-REGION).}

\begin{table}[H]
\begin{center}
\small
\caption{Comparison of the different studies of TRA/TRD loci in bovine (\textit{Bos taurus}).}
\label{table:comparisonBovine}
\begin{tabular}{c|>{\centering\arraybackslash}m{2cm}>{\centering\arraybackslash}m{3cm}>{\centering\arraybackslash}m{3cm}>{\centering\arraybackslash}m{2,8cm}}
    & \textbf{This study} & \textbf{\citeauthor{connelley_genomic_2014}, \citeyear{connelley_genomic_2014}} & \textbf{\citeauthor{herzig_annotation_2010}, \citeyear{herzig_annotation_2010}} & \textbf{\citeauthor{reinink_bovine_2009}, \citeyear{reinink_bovine_2009}} \\
    \hline
    \textbf{Assembly} & ARS-UCD1.2 & UMD3.1 & Btau\_3.1 & Btau4.0 \\
    \textbf{Chromosome} & chr 10 & chr 10 + chr 9 + 1 unplaced scaffold & 2 scaffolds on chr 10 + 27 unplaced scaffold & chr 10 + 3 unplaced scaffolds \\
    \textbf{Number of gap} & 7 & Around 260 & 265 & 5 \\
    \textbf{Number of TRAV} & 183 & 306 & NA & 318 \\
    \textbf{Number of TRDV} & 39 & 65 & 56 & 80 \\
    \textbf{Number of TRDD} & 9 & 5 & 5 & NA \\
    \textbf{Number of TRAJ} & 60 & 62 & NA & NA \\
    \textbf{Number of TRDJ} & 4 & 3 & 3 & NA \\
    \textbf{Number of TRAC} & 1 & 1 & NA & NA \\
    \textbf{Number of TRDC} & 1 & 1 & 1 & NA \\
    \hline
    \multicolumn{5}{>{\arraybackslash}m{15cm}}{\footnotesize{chr: chromosome; NA: not applicable.}}
\end{tabular}
\end{center}
\end{table}

\begin{table}[H]
\begin{center}
\small
\caption{Comparison of the different studies of TRA/TRD loci in sheep (\textit{Ovis aries}).}
\label{table:comparisonSheep}
\begin{tabular}{c|c>{\centering\arraybackslash}m{5cm}c}
     & \textbf{This study} & \textbf{\citeauthor{piccinni_sheep_2015}, \citeyear{piccinni_sheep_2015}} & \textbf{\citeauthor{antonacci_artiodactyl_2005}, \citeyear{antonacci_artiodactyl_2005}} \\
    \hline
    \textbf{Assembly} & Oar\_rambouillet\_v1.0 & Oar\_v3.1 & individual sequences \\
    \textbf{Chromosome} & chr 7 & chr 7 + 25 unplaced scaffolds & NA \\
    \textbf{Number of gap} & 18 & 83 & NA \\
    \textbf{Number of TRAV} & 277 & 66 & NA \\
    \textbf{Number of TRDV} & 70 & 25 & 23 \\
    \textbf{Number of TRDD} & 9 & 7 & NA \\
    \textbf{Number of TRAJ} & 79 & 61 & NA \\
    \textbf{Number of TRDJ} & 4 & 4 & NA \\
    \textbf{Number of TRAC} & 1 & 1 & NA \\
    \textbf{Number of TRDC} & 1 & 1 & NA \\
    \hline
    \multicolumn{4}{>{\arraybackslash}m{15cm}}{\footnotesize{chr: chromosome; NA: not applicable.}}
\end{tabular}
\end{center}
\end{table}

\subsection{Comparison of the TRA J-C-CLUSTER}
The number of TRAJ genes of human and bovine is similar and there are 19 more genes in sheep  (\textit{cf}. Table \ref{table:bilanAnalysis}). Two TRAJ genes (TRAJ51 and TRAJ55) are missing in cattle and sheep compared to human and there are two TRAJ8 genes while there is only one in human. (\textit{cf}. Table \ref{table:potentialRepertoireTRAJ}). The 19 supplementary genes found in the sheep as a consequence to a duplication (or triplication for some genes) to the genes TRAJ29 to TRAJ39 maybe due to a sequencing error or an amplification. Regarding the functionality, TRAC genes are functional and few TRAJ genes are P in human and bovine (3-4 and 4-6, depending on alleles, respectively). On the other hand, there are more pseudogenes in sheep mostly due to the duplicated genes (11 P out of 13 are duplicated genes) (\textit{cf}. Table \ref{table:potentialRepertoireTRAJ}).

\small{
\begin{longtable}[c]{c|>{\centering\arraybackslash}m{4cm}>{\centering\arraybackslash}m{4cm}>{\centering\arraybackslash}m{4cm}}
    \caption{IMGT Potential germline repertoires of the TRAJ sets in human (\textit{Homo sapiens}), bovine (\textit{Bos taurus}) and sheep (\textit{Ovis aries}).\label{table:potentialRepertoireTRAJ}}\\
    
    \textbf{Sets} & \textit{\textbf{Homo sapiens}} & \textit{\textbf{Bos taurus}} & \textit{\textbf{Ovis aries}} \\
    \hline
    \endhead

    \textbf{TRAJ1} & 1 O & 1 F & 1 F \\
    \textbf{TRAJ2} & 1 O & 1 F & 1 F \\
    \textbf{TRAJ3} & 1 F & 1 F & 1 O (2) \\
    \textbf{TRAJ4} & 1 F & 1 FP (2) & 1 O \\
    \textbf{TRAJ5} & 1 F & 1 F & 1 F (2) \\
    \textbf{TRAJ6} & 1 F & 1 F & 1 O \\
    \textbf{TRAJ7} & 1 F & 1 F & 1 F \\
    \textbf{TRAJ8} & 1 FP (2) & 2 F (3) & 2 F \\
    \textbf{TRAJ9} & 1 F & 1 F & 1 F (2) \\
    \textbf{TRAJ10} & 1 F & 1 F & 1 F (2) \\
    \textbf{TRAJ11} & 1 F & 1 F (2) & 1 F \\
    \textbf{TRAJ12} & 1 F & 1 F & 1 F \\
    \textbf{TRAJ13} & 1 F (2) & 1 P (2) & 1 O \\
    \textbf{TRAJ14} & 1 F & 1 P (2) & 1 O \\
    \textbf{TRAJ15} & 1 F (2) & 1 FP (2) & 1 F \\
    \textbf{TRAJ16} & 1 F (2) & 1 F & 1 F \\
    \textbf{TRAJ17} & 1 F & 1 F & 1 F \\
    \textbf{TRAJ18} & 1 F & 1 F & 1 F \\
    \textbf{TRAJ19} & 1 O & 1 P & 1 P \\
    \textbf{TRAJ20} & 1 F & 1 F & 1 F \\
    \textbf{TRAJ21} & 1 F & 1 F & 1 F \\
    \textbf{TRAJ22} & 1 F & 1 F & 1 F \\
    \textbf{TRAJ23} & 1 F (2) & 1 F & 1 F \\
    \textbf{TRAJ24} & 1 F (3) & 1 F & 1 F \\
    \textbf{TRAJ25} & 1 O & 1 F (2) & 1 F \\
    \textbf{TRAJ26} & 1 F & 1 O & 1 F \\
    \textbf{TRAJ27} & 1 F & 1 F & 1 F \\
    \textbf{TRAJ28} & 1 F & 1 F & 1 F \\
    \textbf{TRAJ29} & 1 F & 1 F & 2 F, 1 O \\
    \textbf{TRAJ30} & 1 F & 1 F & 1 F, 1 P \\
    \textbf{TRAJ31} & 1 F & 1 F (2) & 1 F, 2 P \\
    \textbf{TRAJ32} & 1 F (2) & 1 F & 2 F (3), 1 P \\
    \textbf{TRAJ33} & 1 F & 1 F & 2 F, 1 P \\
    \textbf{TRAJ34} & 1 F & 1 F & 2 F, 1 P \\
    \textbf{TRAJ35} & 1 F & 1 O & 2 F (3), 1 P \\
    \textbf{TRAJ36} & 1 F & 1 F & 2 F, 1 P \\
    \textbf{TRAJ37} & 1 F (2) & 1 F (2) & 2 F (3), 1 P \\
    \textbf{TRAJ38} & 1 F & 1 F & 1 F, 1 P \\
    \textbf{TRAJ39} & 1 F & 1 F (2) & 1 F, 1 P \\
    \textbf{TRAJ40} & 1 F & 1 F & 1 F \\
    \textbf{TRAJ41} & 1 F & 1 F (2) & 1 F \\
    \textbf{TRAJ42} & 1 F & 1 F & 1 F \\
    \textbf{TRAJ43} & 1 F & 1 F & 1 F \\
    \textbf{TRAJ44} & 1 F & 1 F & 2 F \\
    \textbf{TRAJ45} & 1 F & 1 F (2) & 1 F \\
    \textbf{TRAJ46} & 1 F & 1 F & 1 F \\
    \textbf{TRAJ47} & 1 F (2) & 1 F & 1 F \\
    \textbf{TRAJ48} & 1 F & 1 F & 1 F \\
    \textbf{TRAJ49} & 1 F & 1 F & 1 F \\
    \textbf{TRAJ50} & 1 F & 1 F & 1 F \\
    \textbf{TRAJ51} & 1 P & - & - \\
    \textbf{TRAJ52} & 1 F & 1 F & 1 F \\
    \textbf{TRAJ53} & 1 F & 1 F & 1 F \\
    \textbf{TRAJ54} & 1 F & 1 F & 1 F \\
    \textbf{TRAJ55} & 1 P & - & - \\
    \textbf{TRAJ56} & 1 F & 1 F & 1 F \\
    \textbf{TRAJ57} & 1 F & 1 F & 1 F \\
    \textbf{TRAJ58} & 1 O & 1 F & 1 F \\
    \textbf{TRAJ59} & 1 O & 1 F & 1 F \\
    \textbf{TRAJ60} & 1 P & 1 F & 1 F \\
    \textbf{TRAJ61} & 1 O & 1 P & 1 P \\
    \textbf{Total per Fct} & \textbf{50 F + 7 O + 3 P + 1 FP} & \textbf{52 F + 2 O + 4 P + 2 FP} & \textbf{61 F + 6 O + 13 P} \\
    \textbf{Total genes} & \textbf{61 (71)} & \textbf{60 (72)} & \textbf{80 (87)} \\
    \hline
    \multicolumn{4}{>{\arraybackslash}m{15cm}}{\footnotesize{For each TRAJ set, in each species, the number of TRAJ genes by functionality and, between parentheses, the number of alleles are shown. F: functional; O: ORF; P: pseudogene; FP: genes with alleles of different functionalities. Data available in IMGT Repertoire (IG and TR) \href{http://www.imgt.org/IMGTrepertoire/}{http://www.imgt.org/IMGTrepertoire/} $>$ Locus and genes $>$ Potential germline repertoires $>$ TRAV and TRAJ $>$ Human, \textit{ibid}. Bovine, \textit{ibid}. Sheep.}}
\end{longtable}
}

At the genomic level, each TRAC gene consists of several exons whose sizes are the same for all species except for exon 4 which is untranslated (EX4UTR) (\textit{cf}. Figures \ref{fig:structureTRAC}). On the other hand, the size of the introns varies according to the species, especially between human and bovine/sheep. In human the intron between the exon 1 (EX1) and the exon 2 (EX2) and the intron between EX2 and the exon 3 (EX3) are shorter while the intron between EX3 and EX4UTR is longer compared to bovine and sheep. Each TRAC gene encodes a similar protein of 142 AA with the exon 1 (EX1) encoding the constant domain, the exon 2 (EX2) and the 5' part of the exon 3 (EX3) encoding the connecting region, the middle of EX3 encoding the transmembrane region and the 3' part of EX3 encoding the cytoplasmic region (\textit{cf}. Figure \ref{fig:proteinDisplaysTRAC}). Nevertheless, the structure of EX1 is different, there is less AA in the E and F strand and more AA in the G strand of human TRAC compared to bovine/sheep.

\begin{landscape}
\begin{figure}[h]
\begin{center}
\includegraphics[width=1.5\textwidth]{Figures/structureTRAC.eps}
\end{center}
\caption{Structure of the TRAC genes in human (Homsap), bovine (Bostau) and sheep (Oviari). The numbers correspond to the size of the exons and introns in nucleotides.}
\label{fig:structureTRAC}
\end{figure}

\begin{figure}[H]
\begin{center}
\includegraphics[width=1.5\textwidth]{Figures/proteinDisplayTRAC.eps}
\end{center}
\caption{Protein display of the TRAC genes in human (Homsap), bovine (Bostau) and sheep (Oviari). Only alleles *01 are shown. The description of the strands and loops is according to the IMGT unique numbering for C-DOMAIN \cite{lefranc_imgt_2005}. The AA between parentheses at the beginning of EX1, EX2 and EX3 corresponds to the first codon resulting from a splicing frame 1 (sf1). (\href{http://www.imgt.org/IMGTeducation/Aide-memoire/\_UK/splicing/}{http://www.imgt.org/IMGTeducation/Aide-memoire/\_UK/splicing/}). Data available in IMGT Repertoire (IG and TR) \href{http://www.imgt.org/IMGTrepertoire/}{http://www.imgt.org/IMGTrepertoire/} $>$ Proteins and alleles $>$ Protein displays $>$ C-DOMAIN $>$ TRAC $>$ Human, \textit{ibid}. Bovine, \textit{ibid}. Sheep.}
\label{fig:proteinDisplaysTRAC}
\end{figure}
\end{landscape}

\subsection{Comparison of the TRD D-J-C-CLUSTER}

The number of TRDJ genes of human, bovine and sheep in the same but there is more TRDD genes in bovine and sheep (9 against 3 in human) (\textit{cf}. Table \ref{table:bilanAnalysis}). Regarding the functionality, TRDC genes are functional, few TRDD genes are ORF in bovine and sheep (3 and 4, respectively) (\textit{cf}. Table \ref{table:potentialRepertoireTRDD}) and one TRDJ gene is ORF both in bovine and sheep (TRDJ2) (\textit{cf}. Table \ref{table:potentialRepertoireTRDJ}).

\begin{table}[H]
\begin{center}
\small
\caption{IMGT Potential germline repertoires of the TRDD sets in human (\textit{Homo sapiens}), bovine (\textit{Bos taurus}) and sheep (\textit{Ovis aries}).}
\label{table:potentialRepertoireTRDD}
\begin{tabular}{c|>{\centering\arraybackslash}m{4cm}>{\centering\arraybackslash}m{4cm}>{\centering\arraybackslash}m{4cm}}
    \textbf{Sets} & \textit{\textbf{Homo sapiens}} & \textit{\textbf{Bos taurus}} & \textit{\textbf{Ovis aries}} \\
    \hline
    \textbf{TRDD1} & 1 F & 1 O & 1 O (2) \\
    \textbf{TRDD2} & 1 F & 1 F & 1 F \\
    \textbf{TRDD3} & 1 F & 1 O & 1 O \\
    \textbf{TRDD4} & - & 1 F & 1 F \\
    \textbf{TRDD5} & - & 1 O & 1 O \\
    \textbf{TRDD6} & - & 1 F & 1 F \\
    \textbf{TRDD7} & - & 1 F & 1 O \\
    \textbf{TRDD8} & - & 1 F & 1 F \\
    \textbf{TRDD9} & - & 1 F & 1 F \\
    \textbf{Total per Fct} & \textbf{3 F} & \textbf{6 F + 3 O} & \textbf{5 F + 4 O} \\
    \textbf{Total genes} & \textbf{3 (3)} & \textbf{9 (9)} & \textbf{9 (10)} \\
    \hline
    \multicolumn{4}{>{\arraybackslash}m{15cm}}{\footnotesize{For each TRDD set, in each species, the number of TRDD genes by functionality and, between parentheses, the number of alleles are shown. F: functional; O: ORF. Data available in IMGT Repertoire (IG and TR) \href{http://www.imgt.org/IMGTrepertoire/}{http://www.imgt.org/IMGTrepertoire/} $>$ Locus and genes $>$ Potential germline repertoires $>$ TRDV, TRDD and TRDJ $>$ Human, \textit{ibid}. Bovine, \textit{ibid}. Sheep.}}
\end{tabular}
\end{center}
\end{table}

\begin{table}[H]
\begin{center}
\small
\caption{IMGT Potential germline repertoires of the TRDJ sets in human (\textit{Homo sapiens}), bovine (\textit{Bos taurus}) and sheep (\textit{Ovis aries}).}
\label{table:potentialRepertoireTRDJ}
\begin{tabular}{c|>{\centering\arraybackslash}m{4cm}>{\centering\arraybackslash}m{4cm}>{\centering\arraybackslash}m{4cm}}
    \textbf{Sets} & \textit{\textbf{Homo sapiens}} & \textit{\textbf{Bos taurus}} & \textit{\textbf{Ovis aries}} \\
    \hline
    \textbf{TRDJ1} & 1 F & 1 F & 1 F \\
    \textbf{TRDJ2} & 1 F & 1 O & 1 O \\
    \textbf{TRDJ3} & 1 F & 1 F & 1 F \\
    \textbf{TRDJ4} & 1 F & 1 F & 1 F \\
    \textbf{Total per Fct} & \textbf{4 F} & \textbf{3 F + 1 O} & \textbf{3 F + 1 O} \\
    \textbf{Total genes} & \textbf{4 (4)} & \textbf{4 (4)} & \textbf{4 (4)} \\
    \hline
    \multicolumn{4}{>{\arraybackslash}m{15cm}}{\footnotesize{For each TRDJ set, in each species, the number of TRDJ genes by functionality and, between parentheses, the number of alleles are shown. F: functional; O: ORF. Data available in IMGT Repertoire (IG and TR) \href{http://www.imgt.org/IMGTrepertoire/}{http://www.imgt.org/IMGTrepertoire/} $>$ Locus and genes $>$ Potential germline repertoires $>$ TRDV, TRDD and TRDJ $>$ Human, \textit{ibid}. Bovine, \textit{ibid}. Sheep.}}
\end{tabular}
\end{center}
\end{table}

Unlike TRAC, the size of the exons of TRDC varies depending on the species except for EX1 (\textit{cf}. Figures \ref{fig:structureTRDC}). The EX2 is shorter in human but the EX3 is longer compared to bovine and sheep. On the same way, the size of the introns varies according to the species. Each TRDC gene encodes a similar protein of 155-156 AA with EX1 encoding the constant domain, EX2 and the 5' part of EX3 encoding the connecting region and the 3' part of EX3 encoding the transmembrane region (\textit{cf}. Figure \ref{fig:proteinDisplaysTRDC}).

\begin{landscape}
\begin{figure}[h]
\begin{center}
\includegraphics[width=1.5\textwidth]{Figures/structureTRDC.eps}
\end{center}
\caption{Structure of the TRDC genes in human (Homsap), bovine (Bostau) and sheep (Oviari). The numbers correspond to the size of the exons and introns in nucleotides.}
\label{fig:structureTRDC}
\end{figure}

\begin{figure}[H]
\begin{center}
\includegraphics[width=1.5\textwidth]{Figures/proteinDisplayTRDC.eps}
\end{center}
\caption{Protein display of the TRDC genes in human (Homsap), bovine (Bostau) and sheep (Oviari). Only alleles *01 are shown. The description of the strands and loops is according to the IMGT unique numbering for C-DOMAIN \cite{lefranc_imgt_2005}. The AA between parentheses at the beginning of EX1, EX2 and EX3 corresponds to the first codon resulting from a splicing frame 1 (sf1). (\href{http://www.imgt.org/IMGTeducation/Aide-memoire/\_UK/splicing/}{http://www.imgt.org/IMGTeducation/Aide-memoire/\_UK/splicing/}). Data available in IMGT Repertoire (IG and TR) \href{http://www.imgt.org/IMGTrepertoire/}{http://www.imgt.org/IMGTrepertoire/} $>$ Proteins and alleles $>$ Protein displays $>$ C-DOMAIN $>$ TRAC $>$ Human, \textit{ibid}. Bovine, \textit{ibid}. Sheep.}
\label{fig:proteinDisplaysTRDC}
\end{figure}
\end{landscape}

\subsection{Comparison of the V-CLUSTER}
The size of the V-CLUSTER (which describes the principal set of TRAV/TRDV genes) varies (\textit{cf}. Figure \ref{fig:V-CLUSTER}). The V-CLUSTER is less extensive in human (56 genes on 900 kb) than in the bovine and sheep, which is consistent with the number of genes in these species (221 genes over 2200 kb and 346 genes on 2700 kb, respectively). Regarding the functionality of V genes, the proportion of functional genes is more important in human and in bovine compared to pseudogenes. However, there are more pseudogenes in sheep.

\begin{figure}[h]
\begin{center}
\includegraphics[width=1\textwidth]{Figures/V-CLUSTER.eps}
\end{center}
\caption{Schematic comparison of the TRA/TRD V-CLUSTER among human (\textit{Homo sapiens}), bovine (\textit{Bos taurus}) and sheep (\textit{Ovis aries}). Colors are according to IMGT color menu for genes (\href{http://www.imgt.org/IMGTScientificChart/RepresentationRules/colormenu.php\#h1_28}{http://www.imgt.org/IMGTScientificChart/RepresentationRules/colormenu.php\#h1\_28}): in green: functional genes, in yellow: ORF genes and in red: pseudogenes. The dotted line in \textit{Bos taurus} indicates the distance in kb between two genes not represented at scale. Data available in IMGT Repertoire (IG and TR) \href{http://www.imgt.org/IMGTrepertoire/}{http://www.imgt.org/IMGTrepertoire/} $>$ Locus and genes $>$ Locus representations $>$ TRA, \textit{ibid}. TRD $>$ Human, \textit{ibid}. Bovine, \textit{ibid}. Sheep.}
\label{fig:V-CLUSTER}
\end{figure}

\subsubsection{Comparison of the TRAV genes}
All subgroups were defined according to those of the human genome. A phylogenetic tree with one representative gene by subgroup (except for TRAVA, TRAVB and TRAVC, highly degenerated pseudogenes present only in human) for the human, the bovine and the sheep was created in order to highlight the distance between the species within a subgroup (\textit{cf}. Figure \ref{fig:treeTRAV}). This phylogenetic tree shows that, for the two species, the genes of a subgroup are grouped in the same branch with a corresponding human gene. Nonetheless there are subgroups missing in both cattle and sheep (TRAV7, TRAV15, TRAV30, TRAV31, TRAV32, TRAVA, TRAVB and TRAVC) and only in sheep (TRAV40), new subgroups in bovine and sheep (TRAV43, TRAV44 and TRAV45) and three subgroups are intermingled: TRAV4, TRAV26 and TRAV44 (\textit{cf}. Supplementary Figure S3). However, there is less than 75\% identity among the genes of these three subgroups for a given species, so they cannot be considered as genes belonging to the same subgroup. 

\begin{figure}[h!]
\begin{center}
\includegraphics[width=1\textwidth]{Figures/treeSubgroupTRAV.eps}
\end{center}
\caption{Phylogenetic tree of all TRAV subgroups for all species with one representative gene per subgroup (using V-REGION). Homsap: human, Bostau: bovine and Oviari: sheep. The different colors highlight the different subgroups. In black: subgroups only present in humans. Tree generated using NGPhylogeny.fr \cite{lemoine_ngphylogeny.fr:_2019} (with MAFFT \cite{katoh_mafft_2013} and PhyML \cite{guindon_new_2010} programs) and iTOL v4 \cite{letunic_interactive_2019}.}
\label{fig:treeTRAV}
\end{figure}

The number of TRAV genes varies depending on the species. There are fewer genes in human than in bovine and fewer genes in bovine than in sheep (\textit{cf}. Table \ref{table:bilanAnalysis}). The number of genes per subgroup also varies according to the species (\textit{cf}. Table \ref{table:potentialRepertoireTRAV}). In human there is 1 or 2 genes by subgroup except for TRAV8 and TRAV12 (8 and 3 genes, respectively) while in cattle and sheep there are subgroups highly developed. In the sheep, there are 6 subgroups with more than 20 genes (TRAV8, TRAV13, TRAV22, TRAV23, TRAV25 and TRAV44) and 3 subgroups with more than 10 genes (TRAV9, TRAV14 and TRAV43) although there are only 5 subgroups in bovine with more than 10 genes (TRAV22, TRAV23, TRAV25, TRAV44 and TRAV45). In addition, as show in the phylogenetic tree (\textit{cf}. Figure \ref{fig:treeTRAV}) 8 subgroups are absent in both species and 1 subgroup is missing only in sheep.

\small{
\begin{longtable}[c]{c|>{\centering\arraybackslash}m{2cm}>{\centering\arraybackslash}m{5cm}>{\centering\arraybackslash}m{4,8cm}}
    \caption{IMGT Potential germline repertoires of the TRAV subgroups in human (\textit{Homo sapiens}), bovine (\textit{Bos taurus}) and sheep (\textit{Ovis aries}).\label{table:potentialRepertoireTRAV}}\\

    \textbf{Subgroups} & \textit{\textbf{Homo sapiens}} & \textit{\textbf{Bos taurus}} & \textit{\textbf{Ovis aries}} \\
    \hline
    \endhead
    
    \textbf{TRAV1} & 2 F (5) & 1 F & 1 O \\
    \textbf{TRAV2} & 1 F (2) & 5 F, 2 P & 1 O (2) \\
    \textbf{TRAV3} & 1 FP (2) & 6 F , 1 FP (2) & 1 F (2) \\
    \textbf{TRAV4} & 1 F & 1 P & 2 F (3) \\
    \textbf{TRAV5} & 1 F & 1 F (3) & 1 FP (2) \\
    \textbf{TRAV6} & 1 F (7) & 1 P (2) & 1 P (2) \\
    \textbf{TRAV7} & 1 F & - & - \\
    \textbf{TRAV8} & 5 F (17), 3 P (4) & 1 F (3), 4 P (6) & 5 F (6), 22 P (24), 1 FO (2), 2 FP (4) \\
    \textbf{TRAV9} & 2 F (5) & 4 F (7), 2 P & 7 F (8), 5 P (7) \\
    \textbf{TRAV10} & 1 F (2) & 1 O, 2 P & 1 F (2), 1 P \\
    \textbf{TRAV11} & 2 P & 3 P & 3 P (4) \\
    \textbf{TRAV12} & 3 F (7) & 2 F, 1 FP (3) & 5 F (6), 2 P \\
    \textbf{TRAV13} & 2 F (5) & 2 F (4), 2 P (4) & 11 F, 10 P \\
    \textbf{TRAV14} & 1 F (4), 1 P (2) & 1 F, 1 O (2), 1 P, 1 FP (3) & 7 F, 1 O, 6 P \\
    \textbf{TRAV15} & 1 P & - & - \\
    \textbf{TRAV16} & 1 F & 1 F & 1 F (2) \\
    \textbf{TRAV17} & 1 F & 1 F (2), 2 P & 1 P, 1 FP (2) \\
    \textbf{TRAV18} & 1 F & 1 F, 2 O, 1 P (2), 1 FO (3) & 3 F, 1 P \\
    \textbf{TRAV19} & 1 F & 2 F, 1 P (2), 1 FOP (3) & 1 P \\
    \textbf{TRAV20} & 1 F (4) & 2 F (3), 1 O, 1 P & 2 F, 2 P \\
    \textbf{TRAV21} & 1 F (2) & 2 F (4), 1 O, 1 P & 2 F (3), 3 P \\
    \textbf{TRAV22} & 1 F & 6 F (7), 3 O, 5 P (7), 1 FO (3), 1 FP (3) & 20 F (22), 22 P (24), 1 FP (2) \\
    \textbf{TRAV23} & 1 F (5) & 1 F (2), 10 P (14), 2 OP (4) & 5 F, 2 O, 32 P (37) \\
    \textbf{TRAV24} & 1 F (2) & 1 F , 5 P (7), 1 FO (2) & 1 F, 2 O, 5 P \\
    \textbf{TRAV25} & 1 F & 4 F (6), 1 O, 9 P, 1 FP (2) & 10 F (11), 2 O, 13 P, 1 FP (2) \\
    \textbf{TRAV26} & 2 F (5) & 1 P (3) & 2 F (3) \\
    \textbf{TRAV27} & 1 F (3) & 1 OP (2) & 1 FP (2) \\
    \textbf{TRAV28} & 1 P (2) & 2 F (4), 1 P & 2 F (4) \\
    \textbf{TRAV29} & 1 FP (4) & 1 F (3), 1 O & 2 F (3) \\
    \textbf{TRAV30} & 1 F (5) & - & - \\
    \textbf{TRAV31} & 1 P (2) & - & - \\
    \textbf{TRAV32} & 1 P & - & - \\
    \textbf{TRAV33} & 1 P & 2 P (3), 1 FP (4) & 1 F, 1 P (2) \\
    \textbf{TRAV34} & 1 F & 2 P (4) & 1 P \\
    \textbf{TRAV35} & 1 FP (3) & 2 F & 1 P (2) \\
    \textbf{TRAV36} & 1 F (5) & 1 F, 1 P & 1 F (2) \\
    \textbf{TRAV37} & 1 P & 2 P & 1 P \\
    \textbf{TRAV38} & 2 F (5) & 6 F (9) & 2 F (3) \\
    \textbf{TRAV39} & 1 F & 1 F, 1 O & 1 O (2) \\
    \textbf{TRAV40} & 1 F & 1 P & - \\
    \textbf{TRAV41} & 1 F & 1 F & 1 F (2) \\
    \textbf{TRAV43} & - & 3 F (6) & 13 F (15), 2 P (3) \\
    \textbf{TRAV44} & - & 8 F, 1 O, 8 P (11), 1 FP (2) & 13 F (14), 1 O, 11 P (12) \\
    \textbf{TRAV45} & - & 10 F (14), 1 O, 2 P (3), 2 FP (4) & 4 F (5), 1 P, 1 OP (2) \\
    \textbf{TRAV46} & 1 P & 1 P & 1 P (2) \\
    \textbf{TRAVA} & 1 P (2) & - & - \\
    \textbf{TRAVB} & 1 P (2) & - & - \\
    \textbf{TRAVC} & 1 P & - & - \\
    \textbf{Total per Fct} & \textbf{42 F + 16 P +~~3 FP} & \textbf{79 F + 14 O + 74 P + 3 FO + 9 FP +~~3 OP + 1 FOP} & \textbf{124 F + 11 O + 149 P + 1 FO + 7 FP + 1 OP} \\
    \textbf{Total genes} & \textbf{61 (134)} & \textbf{183 (263)} & \textbf{293 (344)} \\
    \hline
    \multicolumn{4}{>{\arraybackslash}m{15cm}}{\footnotesize{For each TRAV subgroup, in each species, the number of TRAV genes by functionality and, between parentheses, the number of alleles are shown. F: functional; O: ORF; P: pseudogene; FO, FP, PO, FOP: genes with alleles of different functionalities. Data available in IMGT Repertoire (IG and TR) \href{http://www.imgt.org/IMGTrepertoire/}{http://www.imgt.org/IMGTrepertoire/} $>$ Locus and genes $>$ Potential germline repertoires $>$ TRAV and TRAJ $>$ Human, \textit{ibid}. Bovine, \textit{ibid}. Sheep.}}
\end{longtable}
}

The CDR lengths are relatively well conserved between the different species (\textit{cf}. Table \ref{table:CDRlengthTRAV}). The most important differences are in bovine where for some subgroups there are 2 or 3 different lengths (TRAV10, TRAV20, TRAV22 and TRAV38) and for 3 human subgroups in which the CDR length is different from bovine and sheep (TRAV11, TRAV35 and TRAV39). These differences are shown in red in Table \ref{table:CDRlengthTRAV}. For 2 subgroups (TRAV17 and TRAV18) the bovine has some genes with the same CDR lengths as human (in blue) and some with the same CDR lengths as sheep (in green).

\begin{table}[H]
\begin{center}
\small
\caption{TRAV \textcolor{purple}{\sout{CDR}[CDR1-IMGT.CDR2-IMGT.CDR3-IMGT]} lengths by subgroup and species in human (\textit{Homo sapiens}), bovine (\textit{Bos taurus}) and sheep (\textit{Ovis aries}).}
\label{table:CDRlengthTRAV}
\begin{tabular}{c|>{\centering\arraybackslash}m{4cm}>{\centering\arraybackslash}m{4cm}>{\centering\arraybackslash}m{4cm}}
    \textbf{Subgroups} & \textit{\textbf{Homo sapiens}} & \textit{\textbf{Bos taurus}} & \textit{\textbf{Ovis aries}} \\    
    \hline
    \textbf{TRAV1} & {[}6.6.3{]} & {[}6.6.3{]} & {[}6.6.3{]} \\
    \textbf{TRAV2} & {[}6.4.3{]} & {[}6.4.3{]} & {[}6.4.3{]} \\
    \textbf{TRAV3} & {\textcolor{red}{{[}6.8.4{]}}} & {[}6.8.3{]} & {[}6.8.3{]} \\
    \textbf{TRAV4} & {[}7.5.4{]} & {[}7.5.4{]} & {[}7.5.4{]} \\
    \textbf{TRAV5} & {[}6.7.3{]} & {[}6.7.3{]} & {[}6.7.3{]} \\
    \textbf{TRAV6} & {[}6.7.3{]} & - & - \\
    \textbf{TRAV7} & {[}6.7.3{]} & - & - \\
    \textbf{TRAV8} & {[}6.8.3{]} & {[}6.8.3{]} & {[}6.8.3{]} \\
    \textbf{TRAV9} & {[}6.7.3{]} & {[}6.7.3{]} & {[}6.7.3{]} \\
     &  & {\textcolor{red}{{[}5.7.3{]}}} &  \\
    \multirow{-2}{*}{\textbf{TRAV10}} & \multirow{-2}{*}{{[}6.7.3{]}} & {[}6.7.3{]} & \multirow{-2}{*}{{[}6.7.3{]}} \\
    \textbf{TRAV11} & {\textcolor{red}{{[}6.7.2{]}}} & {[}6.7.3{]} & {[}6.7.3{]} \\
    \textbf{TRAV12} & {[}6.6.3{]} & {[}6.6.3{]} & {[}6.6.3{]} \\
    \textbf{TRAV13} & {[}6.7.3{]} & {[}6.7.3{]} & {[}6.7.3{]} \\
    \textbf{TRAV14} & {[}7.8.4{]} & {[}7.8.4{]} & {[}7.8.4{]} \\
    \textbf{TRAV16} & {[}6.4.3{]} & {[}6.4.3{]} & {[}6.4.3{]} \\
     &  & {\textcolor{blue}{{[}5.7.3{]}}} &  \\
    \multirow{-2}{*}{\textbf{TRAV17}} & \multirow{-2}{*}{{\textcolor{blue}{{[}5.7.3{]}}}} & {\textcolor{green}{{[}6.7.3{]}}} & \multirow{-2}{*}{{\textcolor{green}{{[}6.7.3{]}}}} \\
     &  & {\textcolor{blue}{{[}6.6.3{]}}} &  \\
    \multirow{-2}{*}{\textbf{TRAV18}} & \multirow{-2}{*}{{\textcolor{blue}{{[}6.6.3{]}}}} & {\textcolor{green}{{[}6.7.3{]}}} & \multirow{-2}{*}{{\textcolor{green}{{[}6.7.3{]}}}}\\
    \textbf{TRAV19} & {[}7.8.4{]} & {[}7.8.4{]} & {[}7.8.4{]} \\
     &  & {\textcolor{red}{{[}4.7.3{]}}} &  \\
    \multirow{-2}{*}{\textbf{TRAV20}} & \multirow{-2}{*}{{[}6.7.3{]}} & {[}6.7.3{]} & \multirow{-2}{*}{{[}6.7.3{]}} \\
    \textbf{TRAV21} & {[}6.7.3{]} & {[}6.7.3{]} & {[}6.7.3{]} \\
     &  & {\textcolor{red}{{[}4.5.3{]}}} &  \\
    \multirow{-2}{*}{\textbf{TRAV22}} & \multirow{-2}{*}{{[}5.5.3{]}} & {[}5.5.3{]} & \multirow{-2}{*}{{[}5.5.3{]}} \\
    \textbf{TRAV23} & {[}6.7.3{]} & {[}6.7.3{]} & {[}6.7.3{]} \\
    \textbf{TRAV24} & {[}6.7.2{]} & {[}6.7.2{]} & {[}6.7.2{]} \\
    \textbf{TRAV25} & {[}5.7.2{]} & {[}5.7.2{]} & {[}5.7.2{]} \\
    \textbf{TRAV26} & {[}7.5.4{]} & {[}7.5.4{]} & {[}7.5.4{]} \\
    \textbf{TRAV27} & {[}5.7.2{]} & {[}5.7.2{]} &  \\
    \textbf{TRAV28} &  & {[}5.5.3{]} & {[}5.5.3{]} \\
    \textbf{TRAV29} & {[}6.7.3{]} & {[}6.7.3{]} & {[}6.7.3{]} \\
    \textbf{TRAV30} & {[}5.7.3{]} & - & - \\
    \textbf{TRAV33} & - & - & {[}7.7.5{]} \\
    \textbf{TRAV34} & {[}5.7.3{]} & - & - \\
    \textbf{TRAV35} & {\textcolor{red}{{[}5.7.3{]}}} & {[}5.7.2{]} & {[}5.7.2{]} \\
    \textbf{TRAV36} & {[}6.7.3{]} & {[}6.7.3{]} & {[}6.7.3{]} \\
     &  & {\textcolor{red}{{[}6.8.4{]}}} &  \\
     &  & {[}7.8.4{]} &  \\
    \multirow{-3}{*}{\textbf{TRAV38}} & \multirow{-3}{*}{{[}7.8.4{]}} & {\textcolor{red}{{[}8.8.4{]}}} & \multirow{-3}{*}{{[}7.8.4{]}} \\
    \textbf{TRAV39} & {\textcolor{red}{{[}5.7.3{]}}} & {[}6.7.3{]} & {[}6.7.3{]} \\
    \textbf{TRAV40} & {[}6.4.3{]} & - & - \\
    \textbf{TRAV41} & {[}5.5.3{]} & {[}5.5.3{]} & {[}5.5.3{]} \\
    \textbf{TRAV43} & - & {[}5.5.3{]} & {[}5.5.3{]} \\
    \textbf{TRAV44} & - & {[}7.5.4{]} & {[}7.5.4{]} \\
    \textbf{TRAV45} & - & {[}7.7.3{]} & {[}7.7.3{]} \\
    \hline
    \multicolumn{4}{>{\arraybackslash}m{15cm}}{\footnotesize{Only in-frame genes are considered. The differences in CDR length are shown in red. The correspondances for subgrousp TRAV17 and TRAV18 are shown in blue and green. Data available in IMGT Repertoire (IG and TR) \href{http://www.imgt.org/IMGTrepertoire/}{http://www.imgt.org/IMGTrepertoire/} $>$ 2D and 3D structures $>$ FR-IMGT and CDR-IMGT lengths (V-REGION and V-DOMAIN) $>$ [CDR1-IMGT.CDR2-IMGT.] length per subgroup $>$ TRAV $>$ Human, \textit{ibid}. Bovine, \textit{ibid}. Sheep.}}
\end{tabular}
\end{center}
\end{table}

\subsubsection{Comparison of the TRDV genes}
Like for the TRAV genes, the subgroups were defined according to those of the human genome and a phylogenetic tree with all genes was created (\textit{cf}. Figure \ref{fig:treeTRDV}). This phylogenetic tree shows that, except for the TRDV1 subgroup, the genes are grouped in the same branch with a corresponding human gene. However the TRDV1 subgroup is divided in two branch even if there is more than 75\% identity between all those genes. 

\begin{figure}[h]
\begin{center}
\includegraphics[width=1\textwidth]{Figures/treeAllTRDV.eps}
\end{center}
\caption{Phylogenetic tree of all TRDV genes for all species (using V-REGION). Homsap: human, Bostau: bovine and Oviari: sheep. The different colors highlight the different subgroups. Tree generated using NGPhylogeny.fr \cite{lemoine_ngphylogeny.fr:_2019} (with MAFFT \cite{katoh_mafft_2013} and PhyML \cite{guindon_new_2010} programs) and iTOL v4 \cite{letunic_interactive_2019}.}
\label{fig:treeTRDV}
\end{figure}

As for the TRAV genes, the number of TRDV genes varies depending on the species. There are fewer genes in human than in bovine and fewer genes in bovine than in sheep (\textit{cf}. Table \ref{table:bilanAnalysis}). There is two new subgroups in bovine and sheep compared to human (TRDV4 and TRDV5) and the TRDV1 subgroup much more larger in cattle and sheep with 50 and 84 genes, respectively, compared to 1 in human (\textit{cf}. Table \ref{table:potentialRepertoireTRDV}).

\begin{table}[H]
\begin{center}
\small
\caption{IMGT Potential germline repertoires of the TRDV subgroups in human (\textit{Homo sapiens}), bovine (\textit{Bos taurus}) and sheep (\textit{Ovis aries}).}
\label{table:potentialRepertoireTRDV}
\begin{tabular}{c|cc>{\centering\arraybackslash}m{7cm}}
    \textbf{Subgroups} & \textit{\textbf{Homo sapiens}} & \textit{\textbf{Bos taurus}} & \textit{\textbf{Ovis aries}} \\
    \hline
    \textbf{TRDV1} & 1 F & 41 F (55), 4 O (5), 5 P & 32 F (41), 11 O, 27 P (28), 5 FO (11), 6 FP (13), 3~OP~(6) \\
    \textbf{TRDV2} & 1 F (3) & 1 F & 1 O (2) \\
    \textbf{TRDV3} & 1 F (2) & 1 F & 1 F (2) \\
    \textbf{TRDV4} & - & 1 O & 1 P \\
    \textbf{TRDV5} & - & 2 F (4) & 1 F (2) \\
    \textbf{Total per Fct} & \textbf{3 F} & \textbf{45 F + 5 O + 5 P} & \textbf{34 F + 12 O + 28 P + 5 FO + 6 FP + 3 OP} \\
    \textbf{Total genes} & \textbf{3 (6)} & \textbf{55 (72)} & \textbf{88 (117)} \\
    \hline
    \multicolumn{4}{>{\arraybackslash}m{15cm}}{\footnotesize{For each TRDV subgroup, in each species, the number of TRDV genes by functionality and, between parentheses, the number of alleles are shown. F: functional; O: ORF; P: pseudogene; FO, FP, PO: genes with alleles of different functionalities. Data available in IMGT Repertoire (IG and TR) \href{http://www.imgt.org/IMGTrepertoire/}{http://www.imgt.org/IMGTrepertoire/} $>$ Locus and genes $>$ Potential germline repertoires $>$ TRDV, TRDD and TRDJ $>$ Human, \textit{ibid}. Bovine, \textit{ibid}. Sheep.}}
\end{tabular}
\end{center}
\end{table}

Contrary to TRAV genes, the CDR lengths are not conserved between human and bovine/sheep for TRDV2 and TRDV3 subgroups (\textit{cf}. Table \ref{table:CDRlengthTRDV}). For TRDV1 subgroups, there are several different lengths for bovine and sheep (9 and 5 respectively) due to the high number of genes in this subgroup. There are also genes with lack of CDR2-IMGT and part of CDR3-IMGT (deletion of 9 amino acids (AA), not shown in Table \ref{table:CDRlengthTRDV}). This particularity was already described in bovine by \citeauthor{reinink_bovine_2009} and is present in sheep too. Four genes are concerned in bovine (3 in-frame and 1 out-of-frame (P with frameshift)) and 8 in sheep (6 in-frame and 2 out-of-frame). The in-frame genes are shown in Figure \ref{fig:proteinDisplaysTRDV1}.

\begin{table}[H]
\begin{center}
\small
\caption{TRDV \textcolor{purple}{\sout{CDR}[CDR1-IMGT.CDR2-IMGT.CDR3-IMGT]} lengths by subgroup and species in human (\textit{Homo sapiens}), bovine (\textit{Bos taurus}) and sheep (\textit{Ovis aries}).}
\label{table:CDRlengthTRDV}
\begin{tabular}{c|>{\centering\arraybackslash}m{4cm}>{\centering\arraybackslash}m{4cm}>{\centering\arraybackslash}m{4cm}}
    \textbf{Subgroups} & \textit{\textbf{Homo sapiens}} & \textit{\textbf{Bos taurus}} & \textit{\textbf{Ovis aries}} \\
    \hline
    \multirow{9}{*}{\textbf{TRDV1}} & \multirow{9}{*}{\textcolor{blue}{{[}7.3.4{]}}} & {[}5.3.4{]} &  \\
     &  & \textcolor{blue}{{[}7.3.4{]}} &  \\
     &  & {[}8.1.4{]} & {[}7.3.3{]} \\
     &  & {[}8.3.4{]} & \textcolor{blue}{{[}7.3.4{]}} \\
     &  & {[}9.3.3{]} & {[}7.3.5{]} \\
     &  & {[}9.3.4{]} & {[}9.3.4{]} \\
     &  & {[}9.3.15{]} & {[}13.3.4{]} \\
     &  & {[}10.3.4{]} &  \\
     &  & {[}18.3.4{]} &  \\
    \textbf{TRDV2} & \textcolor{red}{{[}8.3.4{]}} & {[}9.3.4{]} & {[}9.3.4{]} \\
    \textbf{TRDV3} & \textcolor{red}{{[}7.6.2{]}} & {[}7.6.4{]} & {[}7.6.4{]} \\
    \textbf{TRDV4} & - & {[}8.3.4{]} & - \\
    \textbf{TRDV5} & - & {[}7.3.5{]} & {[}7.3.5{]} \\
    \hline
    \multicolumn{4}{>{\arraybackslash}m{15cm}}{\footnotesize{Only in-frame genes are considered. The differences in CDR length are shown in red. The correspondances for subgrousp TRDV1 are shown in blue. Data available in IMGT Repertoire (IG and TR) \href{http://www.imgt.org/IMGTrepertoire/}{http://www.imgt.org/IMGTrepertoire/} $>$ 2D and 3D structures $>$ FR-IMGT and CDR-IMGT lengths (V-REGION and V-DOMAIN) $>$ [CDR1-IMGT.CDR2-IMGT.] length per subgroup $>$ TRDV $>$ Human, \textit{ibid}. Bovine, \textit{ibid}. Sheep.}}
\end{tabular}
\end{center}
\end{table}

\begin{figure}[H]
\begin{center}
\includegraphics[width=1\textwidth]{Figures/proteinDisplayTRDV1.eps}
\end{center}
\caption{Protein display of the TRDV1 genes with lack of CDR2-IMGT and part of FR3-IMGT in bovine (Bostau) and sheep (Oviari). Only alleles *01 are shown. The description of the strands and loops is according to the IMGT unique numbering for V-REGION \cite{lefranc_imgt_2003}. Data available in IMGT Repertoire (IG and TR) \href{http://www.imgt.org/IMGTrepertoire/}{http://www.imgt.org/IMGTrepertoire/} $>$ Proteins and alleles $>$ Protein displays $>$ V-REGION $>$ TRDV $>$ Human, \textit{ibid}. Bovine, \textit{ibid}. Sheep.}
\label{fig:proteinDisplaysTRDV1}
\end{figure}

\subsection{Analysis of the cDNA sequences}
\textcolor{purple}{\sout{The last step of the biocuration pipeline consists of annotating the cDNAs available in IMGT/LIGM-DB database. Their annotation allowed to demonstrate the use of different genes but also some special cases. Indeed, in cattle, the TRAJ26 gene rearranged while its J-MOTIF (conserved motif) is mutated (FSXG instead of FGXG) and the TRDV1-17 gene rearranged while it has the deletion of CDR2-IMGT and part of FR3-IMGT. In sheep, it is the TRDV1-53 gene which rearranges even if it does not have triptophan in position 41. There are also two bovine genes with stop codon in position 1 (TRAJ56) and in last position (TRDV1-13), according to the IMGT unique numbering for V-REGION, which rearrange and form a productive sequence. This is due to the fact that during the rearrangement there is trimming which allows the removal of these stop codons.}The last step of the biocuration pipeline consists of the automatic annotation of  the cDNAs available in IMGT/LIGM-DB database with the IMGT/Automat tool \cite{giudicelli_immunogenetics_2005}: 176 cDNA sequences for cattle and 102 for sheep were annotated. This annotation allowed to highlight the transcription of approximately 50\% (for cattle) and 40\% (sheep) of the germline genes. Interestingly, TRAJ54 which has a stop codon in position 1 of the J-REGION, and  TRDV1-13 with a stop codon in position 108, last position of the V-REGION have been found rearranged and give a productive sequence (with no stop codon and an in-frame junction) in accessions numbers \href{http://www.imgt.org/ligmdb/result.action?accessionNumber=JX065661}{JX065661} and \href{http://www.imgt.org/ligmdb/result.action?accessionNumber=BC113229}{BC113229} respectively, showing the trimming of the stop codon during the rearrangement.}
