# Supplementary material for: IMGT® Biocuration and Comparative Analysis of Bos taurus and Ovis aries TRA/TRD Loci
Source: Genes (Basel). 2020 Dec 28;12(1):30. doi: 10.3390/genes12010030 (PMC7824213; doi:10.3390/genes12010030)
Supplement: Supplementary file 1 [file genes-12-00030-s001.zip › template.tex]

%  LaTeX support: latex@mdpi.com 
%  In case you need support, please attach all files that are necessary for compiling as well as the log file, and specify the details of your LaTeX setup (which operating system and LaTeX version / tools you are using).

%=================================================================
\documentclass[genes,article,submit,moreauthors,pdftex]{Definitions/mdpi} 

% If you would like to post an early version of this manuscript as a preprint, you may use preprint as the journal and change 'submit' to 'accept'. The document class line would be, e.g., \documentclass[preprints,article,accept,moreauthors,pdftex]{mdpi}. This is especially recommended for submission to arXiv, where line numbers should be removed before posting. For preprints.org, the editorial staff will make this change immediately prior to posting.

%--------------------
% Class Options:
%--------------------
%----------
% journal
%----------
% Choose between the following MDPI journals:
% acoustics, actuators, addictions, admsci, aerospace, agriculture, agriengineering, agronomy, ai, algorithms, allergies, analytica, animals, antibiotics, antibodies, antioxidants, applmech, applnano, applsci, arts, asc, asi, atmosphere, atoms, automation, axioms, batteries, bdcc, behavsci , beverages, bioengineering, biology, biomedicines, biomedinformatics, biomimetics, biomolecules, biosensors, bloods, brainsci, breath, buildings, cancers, carbon , catalysts, cells, ceramics, challenges, chemengineering, chemistry, chemosensors, chemproc, children, civileng, cleantechnol, climate, clockssleep, cmd, coatings, colloids, computation, computers, condensedmatter, cosmetics, cryptography, crystals, cyber, dairy, data, dentistry, dermatopathology, designs, diabetology, diagnostics, digital, diseases, diversity, drones, earth, econometrics, ecologies, economies, education, ejbc, ejihpe, electricity, electrochem, electronicmat, electronics, endocrines, energies, engproc, entropy, environments, environsciproc, epidemiologia, epigenomes, est, fermentation, fibers, fire, fishes, fluids, foods, forecasting, forests, fractalfract, fuels, futureinternet, futurephys, galaxies, games, gardens, gases, gastrointestdisord, gels, genealogy, genes, geohazards, geosciences, geriatrics, hazardousmatters, healthcare, hearts, heritage, highthroughput, horticulturae, humanities, hydrogen, hydrology, ijerph, ijfs, ijgi, ijms, ijtpp, immuno, informatics, information, infrastructures, inorganics, insects, instruments, inventions, iot, j, jcdd, jce, jcm, jcp, jcs, jdb, jfb, jfmk, jimaging, jintelligence, jlpea, jmmp, jmse, jne, jnt, jof, joitmc, journalmedia, jpm, jrfm, jsan, land, languages, laws, life, literature, livers, logistics, lubricants, machines, magnetochemistry, make, marinedrugs, materials, materproc, mathematics, mca, medicina, medicines, medsci, membranes, metabolites, metals, microarrays, micromachines, microorganisms, minerals, modelling, molbank, molecules, mps, mti, nanomaterials, ncrna, ijns, neurosci, neuroglia, nitrogen, notspecified, nutrients, obesities, oceans, ohbm, osteology, optics, organics, particles, pathogens, pharmaceuticals, pharmaceutics, pharmacy, philosophies, photonics, physics, plants, plasma, pollutants, polymers, polysaccharides, preprints , proceedings, processes, prosthesis, proteomes, psych, psychiatryint, publications, quantumrep, quaternary, qubs, radiation, reactions, recycling, religions, remotesensing, reprodmed, reports, resources, risks, robotics, safety, sci, scipharm, sensors, separations, sexes, signals, sinusitis, skins, smartcities, sna, societies, socsci, soilsystems, solids, sports, standards, stats, surfaces, surgeries, suschem, sustainability, world, symmetry, systems, technologies, telecom, test, tourismhosp, toxics, toxins, transplantology, tropicalmed, universe, urbansci, uro, vaccines, vehicles, vetsci, vibration, viruses, vision, water, wem, wevj, women

%---------
% article
%---------
% The default type of manuscript is "article", but can be replaced by: 
% abstract, addendum, article, benchmark, book, bookreview, briefreport, casereport, changes, comment, commentary, communication, conceptpaper, conferenceproceedings, correction, conferencereport, expressionofconcern, extendedabstract, meetingreport, creative, datadescriptor, discussion, editorial, essay, erratum, hypothesis, interestingimages, letter, meetingreport, newbookreceived, obituary, opinion, projectreport, reply, retraction, review, perspective, protocol, shortnote, supfile, technicalnote, viewpoint
% supfile = supplementary materials

%----------
% submit
%----------
% The class option "submit" will be changed to "accept" by the Editorial Office when the paper is accepted. This will only make changes to the frontpage (e.g., the logo of the journal will get visible), the headings, and the copyright information. Also, line numbering will be removed. Journal info and pagination for accepted papers will also be assigned by the Editorial Office.

%------------------
% moreauthors
%------------------
% If there is only one author the class option oneauthor should be used. Otherwise use the class option moreauthors.

%---------
% pdftex
%---------
% The option pdftex is for use with pdfLaTeX. If eps figures are used, remove the option pdftex and use LaTeX and dvi2pdf.

%=================================================================
\firstpage{1} 
\makeatletter 
\setcounter{page}{\@firstpage} 
\makeatother
\pubvolume{xx}
\issuenum{1}
\articlenumber{5}
\pubyear{2020}
\copyrightyear{2020}
%\externaleditor{Academic Editor: name}
\history{Received: date; Accepted: date; Published: date}
%\updates{yes} % If there is an update available, un-comment this line

%% MDPI internal command: uncomment if new journal that already uses continuous page numbers 
%\continuouspages{yes}

%------------------------------------------------------------------
% The following line should be uncommented if the LaTeX file is uploaded to arXiv.org
%\pdfoutput=1

%=================================================================
% Add packages and commands here. The following packages are loaded in our class file: fontenc, inputenc, calc, indentfirst, fancyhdr, graphicx,epstopdf, lastpage, ifthen, lineno, float, amsmath, setspace, enumitem, mathpazo, booktabs, titlesec, etoolbox, tabto, xcolor, soul, multirow, microtype, tikz, totcount, amsthm, hyphenat, natbib, hyperref, footmisc, url, geometry, newfloat, caption

%=================================================================
%% Please use the following mathematics environments: Theorem, Lemma, Corollary, Proposition, Characterization, Property, Problem, Example, ExamplesandDefinitions, Hypothesis, Remark, Definition, Notation, Assumption
%% For proofs, please use the proof environment (the amsthm package is loaded by the MDPI class).

%=================================================================
% Full title of the paper (Capitalized)
\Title{IMGT\textsuperscript{\textregistered} biocuration and comparative analysis of \textit{Bos taurus} and \textit{Ovis aries} TRA/TRD loci}

% Author Orchid ID: enter ID or remove command
%\newcommand{\orcidauthorA}{0000-0000-000-000X} % Add \orcidA{} behind the author's name
%\newcommand{\orcidauthorB}{0000-0000-000-000X} % Add \orcidB{} behind the author's name

% Authors, for the paper (add full first names)
\Author{Perrine PÉGORIER $^{1}$, Morgane BERTIGNAC $^{1}$, Viviane NGUEFACK NGOUNE $^{1}$, Géraldine FOLCH $^{1}$, Joumana JABADO-MICHALOUD $^{1}$, Véronique GIUDICELLI $^{1}$, Patrice DUROUX $^{1}$, Marie-Paule LEFRANC $^{1}$ and Sofia KOSSIDA $^{1,}$*}


% Authors, for metadata in PDF
\AuthorNames{Perrine PÉGORIER, Morgane BERTIGNAC, Viviane NGUEFACK NGOUNE, Géraldine FOLCH, Joumana JABADO-MICHALOUD, Véronique GIUDICELLI, Patrice DUROUX, Marie-Paule LEFRANC and Sofia KOSSIDA}

% Affiliations / Addresses (Add [1] after \address if there is only one affiliation.)
\address[1]{%
$^{1}$ \quad IMGT\textsuperscript{\textregistered}, the international ImMunoGeneTics information system\textsuperscript{\textregistered}, Institut de Génétique Humaine (IGH), Centre National de la Recherche Scientifique (CNRS), Université de Montpellier (UM), Montpellier, France}

% Contact information of the corresponding author
\corres{Correspondence: sofia.kossida@igh.cnrs.fr}

% Current address and/or shared authorship
%\firstnote{Current address: Affiliation 3} 
% The commands \thirdnote{} till \eighthnote{} are available for further notes

%\simplesumm{} % Simple summary

%\conference{} % An extended version of a conference paper

\usepackage[normalem]{ ulem }
\usepackage{soul}

% Abstract (Do not insert blank lines, i.e. \\) 
\abstract{\textcolor{purple}{\sout{IMGT\textsuperscript{\textregistered}, the international ImMunoGeneTics information system\textsuperscript{\textregistered} is the global reference in immunogenetics and immunoinformatics. By its creation in 1989 by Marie-Paule Lefranc (Université de Montpellier and CNRS), IMGT\textsuperscript{\textregistered} marked the advent of immunoinformatics, which emerged at the interface between immunogenetics and bioinformatics. IMGT\textsuperscript{\textregistered} is specialized in the immunoglobulins (IG) or antibodies, T cell receptors (TR), major histocompatibility (MH), and proteins of the IgSF and MhSF superfamilies. T cell receptors are divided into two groups, $\alpha\beta$ and $\gamma\delta$ TR, which express distinct TR containing either $\alpha$ and $\beta$, or $\gamma$ and $\delta$ chains, respectively. The TR$\alpha$ locus (TRA) and TR$\delta$ locus (TRD) of the bovine (\textit{Bos taurus}) and the sheep (\textit{Ovis aries}) have recently been described and annotated by IMGT\textsuperscript{\textregistered} biocurators. The aim of the present study is to present the results of the biocuration and to compare the genes of the TRA/TRD loci among these ruminant species based on \textit{Homo sapiens} repertoire. The results reveal that there are similarities but also differences including the number of genes by subgroup which may demonstrate duplications and/or deletions during evolution.}The adaptive immune response provides the vertebrate immune system with the ability to recognize and remember specific pathogens to generate immunity, and mount stronger attacks each time the pathogen is encountered. T cell receptors are the antigen receptors of the adaptive immune response expressed by T cells, which specifically recognize processed antigens, presented as peptides by the highly polymorphic major histocompatibility (MH) proteins. T cell receptors (TR) are divided into two groups, $\alpha\beta$ and $\gamma\delta$, which express distinct TR containing either $\alpha$ and $\beta$, or $\gamma$ and $\delta$ chains, respectively. The TR$\alpha$ locus (TRA) and TR$\delta$ locus (TRD) of the bovine (\textit{Bos taurus}) and the sheep (\textit{Ovis aries}) have recently been described and annotated by IMGT\textsuperscript{\textregistered} biocurators. The aim of the present study is to present the results of the biocuration and to compare the genes of the TRA/TRD loci among these ruminant species based on the \textit{Homo sapiens} repertoire. The comparative analysis shows similarities but also differences, including the fact that these two species have a TRA/TRD locus about three times larger than that of humans and therefore have many more genes which may demonstrate duplications and/or deletions during evolution.}}

% Keywords
\keyword{IMGT, immunoinformatics, immunogenetics, T cell receptor, TRA locus, TRD locus, \textit{Bos taurus}, \textit{Ovis aries}}

% The fields PACS, MSC, and JEL may be left empty or commented out if not applicable
%\PACS{J0101}
%\MSC{}
%\JEL{}

\usepackage{longtable}
\usepackage{lscape}

%%%%%%%%%%%%%%%%%%%%%%%%%%%%%%%%%%%%%%%%%%
\begin{document}
%%%%%%%%%%%%%%%%%%%%%%%%%%%%%%%%%%%%%%%%%%

%%%%%%%%%%%%%%%%%%%%%%%%%%%%%%%%%%%%%%%%%%
\section{Introduction}
\input{introduction}
 
%%%%%%%%%%%%%%%%%%%%%%%%%%%%%%%%%%%%%%%%%%
\section{Materials and Methods}
\input{methods}

%%%%%%%%%%%%%%%%%%%%%%%%%%%%%%%%%%%%%%%%%%
\section{Results}
\input{results}

%%%%%%%%%%%%%%%%%%%%%%%%%%%%%%%%%%%%%%%%%%
\section{Discussion}
\input{discussion}

%%%%%%%%%%%%%%%%%%%%%%%%%%%%%%%%%%%%%%%%%%
\vspace{6pt} 

%%%%%%%%%%%%%%%%%%%%%%%%%%%%%%%%%%%%%%%%%%
%% optional
\supplementary{The following are available online at \linksupplementary{s1}\\ 
\textbf{Table S1:} Information regarding the genome assembly and TRA/TRD locus IMGT 5' and 3' borne in human (\textit{Homo sapiens}), bovine (\textit{Bos taurus}) and sheep (\textit{Ovis aries}).\\
\textbf{Figure S1:} Locus representation of the bovine (\textit{Bos taurus}) TRA/TRD locus. Colors are according to IMGT color menu for genes (\href{http://www.imgt.org/IMGTScientificChart/RepresentationRules/colormenu.php\#h1_28}{http://www.imgt.org/IMGTScientificChart/RepresentationRules/colormenu.php\#h1\_28}). The dotted line indicates the distance in kb between two genes not represented at scale.\\
\textbf{Figure S2:} Locus representation of the sheep (\textit{Ovis aries}) TRA/TRD locus. Colors are according to IMGT color menu for genes (\href{http://www.imgt.org/IMGTScientificChart/RepresentationRules/colormenu.php\#h1_28}{http://www.imgt.org/IMGTScientificChart/RepresentationRules/colormenu.php\#h1\_28}).\\
\textbf{Figure S3:} Phylogenetic tree of all TRAV genes for all species (using V-REGION). Homsap: human, Bostau: bovine and Oviari: sheep. Tree generated using NGPhylogeny.fr \cite{lemoine_ngphylogeny.fr:_2019} (with MAFFT \cite{katoh_mafft_2013} and PhyML \cite{guindon_new_2010} programs) and iTOL v4 \cite{letunic_interactive_2019}.}

%%%%%%%%%%%%%%%%%%%%%%%%%%%%%%%%%%%%%%%%%%
\authorcontributions{Data curation, P.P., V.N.N., G.F. and J.J.M. ; formal analysis and writing--original draft preparation, P.P.; validation, M.B., V.N.N., G.F., J.J.M., V.G. and P.D.; supervision, M.P.L. and S.K. All authors have read and agreed to the published version of the manuscript.}

%\authorcontributions{PP annotated the bovine and sheep TRA/TRD locus. GF and JJM, along with all the other biocurators, double checked the final outcomes. VG added the data to IMGT/V-QUEST. PD was in charge of IMGT/HighV-QUEST. SK supervised the annotation projects. PP analysed the data and drafted the manuscript. All the authors read and approved the final manuscript.}

%%%%%%%%%%%%%%%%%%%%%%%%%%%%%%%%%%%%%%%%%%
\funding{IMGT\textsuperscript{\textregistered} was funded in part by the BIOMED1 (BIOCT930038), Biotechnology BIOTECH2 (BIO4CT960037), fifth PCRDT Quality of Life and Management of Living Resources (QLG2-2000-01287), and sixth PCRDT Information Science and Technology (ImmunoGrid, FP6 IST-028069) programmes of the European Union (EU). IMGT\textsuperscript{\textregistered} received financial support from the GIS IBiSA, BioCampus Montpellier, the Région Occitanie (Grand Plateau Technique pour la Recherche (GPTR)), the Agence Nationale de la recherche (ANR) and the Labex MabImprove (ANR-10-LABX-53-01). IMGT\textsuperscript{\textregistered} is currently supported by the Centre National de la Recherche Scientifique (CNRS), the Ministère de l’Enseignement Supérieur, de la Recherche et de l’Innovation (MESRI) and the University of Montpellier (UM). This work was granted access to the HPC@LR and to the High Performance Computing (HPC) resources of the Centre Informatique National de l’Enseignement Supérieur (CINES) and to Très Grand Centre de Calcul (TGCC) of the Commissariat à l’Energie Atomique et aux Energies Alternatives (CEA) under the allocation [036029] (2010-2020) made by GENCI (Grand Equipement National de Calcul Intensif).}

%%%%%%%%%%%%%%%%%%%%%%%%%%%%%%%%%%%%%%%%%%
\acknowledgments{We are grateful to Gérard Lefranc for helpful discussion,
to the IMGT\textsuperscript{\textregistered} team for their expertise and constant motivation, to Dominique Scaviner for the initial annotation of the human TRA/TRD, to Amandine Lacan\footnote{Deceased October 19, 2018} for the initial annotation of the bovine TRA/TRD (based on \cite{herzig_annotation_2010}) and to Imène Chentli for the initial annotation of the sheep TRA/TRD locus (based on \cite{piccinni_sheep_2015}). IMGT\textsuperscript{\textregistered} is a registered trademark of CNRS. IMGT\textsuperscript{\textregistered} is a member of the International Medical Informatics Association (IMIA) and of the Global Alliance for Genomics and Health (GA4GH).}

%%%%%%%%%%%%%%%%%%%%%%%%%%%%%%%%%%%%%%%%%%
\conflictsofinterest{The authors declare no conflict of interest.} 

%%%%%%%%%%%%%%%%%%%%%%%%%%%%%%%%%%%%%%%%%%
%% optional
\abbreviations{The following abbreviations are used in this manuscript:\\

\noindent 
\begin{tabular}{@{}ll}
    IG & Immunoglobulin\\
    TR & T cell receptor\\
    MH & Major histocompatibility\\
    IgSF & Immunoglobulin Superfamily\\
    MhSF & MH Superfamily\\
    RPI & Related Protein of the Immune system\\
    V & Variable\\
    D & Diversity\\
    J & Joining\\
    C & Constant\\
    OR10G3 & Olfactory Receptor 10G3\\
    DAD1 & Defender Against cell Death\\
    FWD & Forward\\
    REV & Reverse\\
    kb & kilobase\\
    F & Functional\\
    P & Pseudogene\\
    AA & Amino acid\\
    EX4UTR & Exon 4 untranslated\\
    EX1 & Exon 1\\
    EX2 & Exon 2\\
    EX3 & Exon 3
\end{tabular}}

%%%%%%%%%%%%%%%%%%%%%%%%%%%%%%%%%%%%%%%%%%
\reftitle{References}

\externalbibliography{yes}
\bibliography{references}

%% for journal Sci
%\reviewreports{\\
%Reviewer 1 comments and authors’ response\\
%Reviewer 2 comments and authors’ response\\
%Reviewer 3 comments and authors’ response
%}

%%%%%%%%%%%%%%%%%%%%%%%%%%%%%%%%%%%%%%%%%%
\end{document}
